# Supplementary material for: Netrin-1 directs vascular patterning and maturity in the developing kidney
Source: bioRxiv. 2023 Apr 18:2023.04.14.536975. Preprint. [Version 2] doi: 10.1101/2023.04.14.536975 (PMC10153117; doi:10.1101/2023.04.14.536975)
Supplement: Supplement 2 [file media-2.xlsx]

## Sheet: COMPILED
gene_id	gene_short_name	tss_id	locus	WT-1_S7_FPKM	WT-2_S8_FPKM	WT-3_S9_FPKM	WT_FPKM AVERAGE	HET-1_S1_FPKM	HET-2_S2_FPKM	HET-3_S3_FPKM	HET_FPKM AVERAGE	MUT-1_S4_FPKM	MUT-2_S5_FPKM	MUT-3_S6_FPKM	MUT_FPKM AVERAGE	Column1
XLOC_001061	Shisa4	TSS1194	chr1:135371455-135375063	12.724	14.8054	13.2307	13.5867	14.1394	14.7554	12.5498	13.8149	14.1422	16.1809	14.6271	14.9834	7.789e-05
XLOC_020686	Vegfc	TSS23195	chr8:54077531-54186454	8.22852	7.94964	6.59101	7.58972	8.38996	8.01866	7.23873	7.88245	9.23372	8.92033	7.57483	8.57629	0.000103892
XLOC_000341	Serpinb2	TSS396	chr1:107511422-107525600	0.00802535	0	0.0165561	0.00819382	0.0172098	0.0288766	0.0763476	0.0408113	0.0318064	0.0228718	0.0397379	0.031472	0.000131404
XLOC_013399	Sv2a	TSS15045	chr3:96181226-96195180	2.40889	1.99517	2.03579	2.14662	1.67332	2.1443	1.77221	1.86328	2.02278	1.59006	1.6385	1.75045	0.000193616
XLOC_016197	Stx1a	TSS18207	chr5:135023571-135051099	6.52675	5.37354	6.27607	6.05879	6.55979	6.49908	6.14567	6.40151	5.53887	4.43411	5.29736	5.09011	0.00023523
XLOC_009913	Wdr7	TSS11106	chr18:63708694-63989759	5.18963	4.5603	4.11269	4.62087	4.31504	4.55819	4.74831	4.54051	5.58214	4.94772	4.4836	5.00449	0.000288696
XLOC_000093	Tmem182	TSS112	chr1:40805600-40855267	0.178096	0.171333	0.342038	0.230489	0.255105	0.458116	0.788336	0.500519	0.15384	0.146943	0.316369	0.205717	0.000330323
XLOC_018170	Kcna5	TSS20404	chr6:126532550-126535555	1.90166	1.93161	1.71983	1.85103	2.21212	2.109	2.16226	2.16113	2.37497	2.37299	2.17315	2.30704	0.000416979
XLOC_016242	Ap4m1	TSS18259	chr5:138172020-138187186	19.7532	17.6745	19.3529	18.9269	17.8614	19.264	19.6352	18.9202	18.9731	16.8342	18.5746	18.1273	0.00064862
XLOC_019291	Cracr2b	TSS21646	chr7:141461093-141466602	4.73217	4.51968	4.31508	4.52231	4.07791	5.10004	3.59524	4.25773	4.23935	4.04986	3.79711	4.02877	0.000792765
XLOC_016809	Ccdc63	TSS18890,TSS18891	chr5:122108051-122138062	0.0136004	0	0	0.00453347	0.0347189	0.0211807	0.0196251	0.0251749	0.0267012	0.0129297	0.0119549	0.0171953	0.0007935
XLOC_003698	Acap1	TSS4138	chr11:69881566-69895539	0.177165	0.17176	0.209854	0.18626	0.203869	0.218619	0.116261	0.179583	0.120895	0.111577	0.155284	0.129252	0.000848649
XLOC_004234	2810410L24Rik	TSS4733	chr11:120186649-120189856	7.22869	6.70383	6.88788	6.94013	6.7746	6.07159	4.85613	5.90077	6.68143	6.10214	6.28874	6.35744	0.000924926
XLOC_020504	Ccl25	TSS22998,TSS22999	chr8:4325209-4360020	1.7409	2.07676	2.26007	2.02591	2.40845	2.07518	1.88884	2.12416	1.88406	2.20547	2.39502	2.16152	0.000950725
XLOC_000570	Pydc3	TSS645	chr1:173673679-173698392	0.0439053	0.025466	0.020176	0.0298491	0.0744585	0.0880911	0.00463884	0.0557295	0.0692297	0.0506703	0.048041	0.0559803	0.00110047
XLOC_006391	Klf5	TSS7112	chr14:99298690-99313409	3.43534	2.55981	2.31122	2.76879	2.73741	3.29619	3.55495	3.19618	5.6492	4.65738	4.28306	4.86321	0.00111145
XLOC_007587	Scube1	TSS8478	chr15:83602582-83725039	2.08219	1.88365	1.50617	1.824	1.68245	1.6838	1.98818	1.78481	2.42375	2.2545	1.83001	2.16942	0.00157098
XLOC_004130	Cacng4	TSS4617	chr11:107734779-107794464	8.32155	7.83501	5.62671	7.26109	5.9893	5.57815	7.42713	6.33153	9.88299	9.57688	7.16378	8.87455	0.00159868
XLOC_004568	Fam181a	TSS5107	chr12:103314958-103317065	0.014581	0.0261966	0.0148565	0.0185447	0.0330931	0.0270491	0.0275054	0.0292159	0	0.013204	0	0.00440133	0.00168241
XLOC_021309	BC030870	TSS23884	chr8:65085614-65129537	0.0241719	0.145823	0.111529	0.0938413	0.170189	0.141685	0.103171	0.138348	0.191143	0.295495	0.257748	0.248129	0.00172682
XLOC_018406	Bbc3	TSS20674	chr7:16309582-16318334	5.60822	6.07809	4.97667	5.55433	5.83243	6.06032	5.82782	5.90686	6.95748	7.51659	6.53574	7.00327	0.00175566
XLOC_005511	Fgf10	TSS6148	chr13:118714698-118792573	3.85454	3.21912	2.8609	3.31152	3.30458	3.09659	4.12007	3.50708	4.45104	3.90828	3.4919	3.95041	0.00178619
XLOC_015723	En2	TSS17679	chr5:28165695-28172166	0.601536	0.684576	0.624393	0.636835	0.670575	0.706205	0.767874	0.714885	0.85875	0.967904	0.868602	0.898419	0.00192786
XLOC_022564	Ccdc84	TSS25233	chr9:44407713-44418007	5.17485	4.936	5.76703	5.29263	6.01864	6.17617	4.61643	5.60375	4.32359	3.94084	4.85182	4.37208	0.00203849
XLOC_002189	Pcsk4	TSS2458	chr10:79697304-80369637	2.37766	1.43798	1.65366	1.8231	1.83611	1.64865	0.947308	1.47736	1.91762	0.914156	1.11405	1.31528	0.00228621
XLOC_023164	Etd	TSS25909	chrX:53434917-53443576	0	0	0.206527	0.0688423	0.17202	0.141782	0.0481142	0.120639	0.039635	0.0468673	0.250607	0.11237	0.00233272
XLOC_010029	Ccdc178	TSS11246	chr18:21810896-22171396	0.174261	0.224636	0.244876	0.214591	0.241979	0.171104	0.154531	0.189205	0.136791	0.188927	0.202913	0.17621	0.0023451
XLOC_016420	Paxip1	TSS18455	chr5:27740080-27791550	13.5359	11.2307	10.9949	11.9205	11.9794	11.6898	11.4818	11.717	14.5458	12.0826	11.9055	12.8446	0.00248028
XLOC_011665	Map1a	TSS13096,TSS13097	chr2:121289601-121351013	2.494	2.08796	1.7046	2.09552	1.79197	1.70987	2.23319	1.91168	3.07771	2.59969	2.20105	2.62615	0.00256083
XLOC_007235	Letmd1	TSS8074	chr15:100469033-100479252	14.1807	13.6261	14.8744	14.2271	16.2107	17.4631	14.1392	15.9377	13.123	12.5947	13.9823	13.2333	0.0026627
XLOC_017217	Malsu1	TSS19332	chr6:49073794-49084717	18.967	28.5905	26.1797	24.5791	27.869	26.1286	22.7652	25.5876	20.548	30.2121	27.5419	26.1007	0.00279117
XLOC_018118	Atp6v1e1	TSS20344	chr6:120795243-120822685	61.1074	80.2768	79.9186	73.7676	79.3834	76.2185	63.7527	73.1182	53.7885	71.6102	71.3485	65.5824	0.00280016
XLOC_007093	Pick1	TSS7903,TSS7904	chr15:79229172-79249466	15.4119	12.9186	15.4902	14.6069	16.5871	16.077	14.1914	15.6185	14.4082	11.7228	14.3119	13.481	0.00295341
XLOC_001086	Rgs2	TSS1222	chr1:143999337-144004149	5.97369	7.97721	8.01447	7.32179	8.0261	6.78105	7.45945	7.4222	6.19199	8.16275	8.2001	7.51828	0.003066
XLOC_020931	Ces2g	TSS23467	chr8:104961717-104969537	0.105179	0.11185	0.084145	0.100391	0.133254	0.662736	0.260694	0.352228	0.209666	0.207004	0.170244	0.195638	0.00309174
XLOC_013255	Sh3d19	TSS14881	chr3:86084433-86130521	13.4744	10.2753	9.33448	11.0281	11.6793	11.1582	10.2758	11.0378	14.571	11.5721	10.6535	12.2655	0.0032508
XLOC_014996	Ccl27a	TSS16851,TSS16852	chr4:41760442-41774176	10.943	11.9963	14.5584	12.4992	14.2004	13.3217	11.9804	13.1675	9.10687	9.76017	12.5694	10.4788	0.00331025
XLOC_012794	Rassf2	TSS14356	chr2:131992849-132029988	4.69812	5.13566	4.84574	4.89317	3.78252	3.88917	4.94426	4.20532	4.17977	4.70963	4.35007	4.41316	0.00333159
XLOC_014674	Pum1	TSS16485	chr4:130663358-130781565	39.3686	27.7014	24.8769	30.649	29.2831	30.5555	30.3564	30.065	42.6415	31.24	28.8716	34.251	0.00340631
XLOC_015678	Speer4cos	TSS17627	chr5:15680709-15714596	0.0485905	0.0558896	0.0332361	0.0459054	0	0.0293212	0.0154687	0.01493	0.0127453	0.0152361	0	0.00932713	0.00350856
XLOC_016596	Tmprss11e	TSS18657	chr5:86705185-86745807	0.013342	0.00759663	0.0137183	0.0115523	0.00934851	0	0	0.00311617	0.00704835	0	0.00729422	0.00478086	0.00372256
XLOC_013172	Foxo1	TSS14781	chr3:52268336-52350109	12.0915	9.14911	7.47765	9.57275	9.95666	9.88563	8.91659	9.58629	13.2624	10.1114	8.64226	10.672	0.00386199
XLOC_006135	Arhgap22	TSS6835	chr14:33216822-33369936	1.29492	1.28004	1.14123	1.23873	0.983646	1.26468	0.799441	1.01592	1.07282	1.07984	0.891933	1.01486	0.00399967
XLOC_008072	4930404I05Rik	TSS9027	chr16:90936096-91044379	0.0182614	0.0321689	0.0187482	0.0230595	0	0.0334183	0	0.0111394	0	0.0169706	0	0.00565687	0.00405156
XLOC_001375	Mtfr2	TSS1537	chr10:20347818-20361669	5.48101	6.21586	6.20401	5.96696	5.48959	5.04664	5.99528	5.5105	5.03809	5.72865	5.81475	5.52716	0.00412056
XLOC_022929	Fbxl2	TSS25653	chr9:113930933-114026751	1.24577	1.26251	1.39249	1.30026	1.10224	1.19165	1.30719	1.20036	1.06923	1.05003	1.21823	1.1125	0.00431758
XLOC_011687	Slc24a5	TSS13125	chr2:125068126-125123660	0.225416	0.29061	0.278864	0.264963	0.196784	0.264464	0.284811	0.248686	0.170438	0.222026	0.2129	0.201788	0.00432422
XLOC_009144	Unc93a	TSS10216	chr17:13108616-13131791	0	0	0.00656081	0.00218694	0	0.00576389	0	0.0019213	0.0150106	0.0119682	0.020719	0.0158993	0.00433823
XLOC_014756	Rnf186	TSS16575	chr4:138967111-138968366	2.55009	2.66871	2.48127	2.56669	3.5826	3.51818	2.72034	3.27371	3.34936	3.4548	3.44245	3.41554	0.00436952
XLOC_004440	Lrrc9	TSS4957,TSS4958	chr12:72441865-72510565	0.175656	0.166544	0.271727	0.204642	0.0930444	0.180653	0.201639	0.158445	0.122442	0.0994558	0.208781	0.14356	0.00450135
XLOC_016133	A930024E05Rik	TSS18136	chr5:122989353-122998341	2.69413	2.67974	3.25216	2.87534	2.66212	2.47145	2.87468	2.66942	2.19347	2.08329	2.61812	2.29829	0.00470139
XLOC_022297	Itga9	TSS24945,TSS24946	chr9:118606708-118901003	29.3471	23.9664	21.2207	24.8447	23.3492	23.3652	25.0877	23.934	32.0102	27.3252	24.4485	27.928	0.00475822
XLOC_017195	Zfp783,Zfp956	TSS19306,TSS19307	chr6:47943174-47965299	5.31296	5.38427	6.29845	5.66523	6.18796	6.02777	5.57306	5.9296	4.74673	4.83466	5.6136	5.065	0.00499501
XLOC_013167	4930577N17Rik	TSS14776	chr3:51252719-51340644	1.35765	1.45801	1.45412	1.42326	2.12878	1.69177	1.44729	1.75595	1.76389	1.86069	1.95155	1.85871	0.00503218
XLOC_016096	Hrk	TSS18093	chr5:118169763-118189478	0.0944253	0.0971803	0.0752592	0.0889549	0.052207	0.0437906	0.046284	0.0474272	0.0706912	0.0780461	0.0559421	0.0682265	0.00522157
XLOC_007462	Fam83h	TSS8323,TSS8324	chr15:76001091-76014336	3.32973	2.95884	2.50597	2.93151	3.01194	3.04886	2.67255	2.91112	3.87056	3.6496	3.17369	3.56462	0.00537728
XLOC_017207	Gimap4	TSS19320	chr6:48684577-48692062	35.9248	39.3514	42.6326	39.3029	39.6857	37.1516	35.1772	37.3382	32.0126	34.5423	37.6241	34.7263	0.00538323
XLOC_007011	Pvt1	TSS7813	chr15:62037986-62250975	1.69383	1.76855	2.60403	2.02214	1.97292	1.83598	2.22479	2.01123	1.46625	1.50194	2.39646	1.78822	0.00544737
XLOC_014189	Rabggtb,Snord45c	TSS15930,TSS15931,TSS15932	chr3:153907288-153912966	47.5188	58.3259	63.0238	56.2895	61.0421	54.1833	55.6718	56.9657	41.3613	50.5964	56.754	49.5706	0.00563084
XLOC_009595	Fbxl17	TSS10722	chr17:63045951-63500580	3.86321	3.12995	2.88835	3.29384	2.7686	2.67825	3.0564	2.83442	4.13813	3.35161	3.17356	3.55443	0.00566257
XLOC_016612	Jchain	TSS18674	chr5:88519808-88527897	0.0611712	0.0393824	0.0554008	0.0519848	0.0958992	0.0609696	0.0949532	0.0839407	0.0854991	0.0662701	0.0760343	0.0759345	0.0056961
XLOC_012100	Pfkfb3	TSS13592,TSS13593	chr2:11471430-11553929	6.23721	5.57149	5.72903	5.84591	5.11526	5.43882	5.74833	5.43414	5.60302	5.0848	5.14991	5.27924	0.00571742
XLOC_015605	Plch2	TSS17545	chr4:154983114-155010984	0.916418	0.651384	0.542622	0.703475	0.834495	0.798196	0.699331	0.777341	1.08177	0.810294	0.745178	0.879081	0.00594682
XLOC_002179	E130317F20Rik	TSS2447	chr10:79697304-80369637	2.14721	2.37143	2.45508	2.32457	2.32665	1.99184	2.56867	2.29572	2.33218	2.51813	2.60359	2.48463	0.00601113
XLOC_017327	Tacr1	TSS19453	chr6:82402474-82560104	0.143282	0.146908	0.15389	0.148027	0.0716378	0.110059	0.109616	0.0971043	0.106959	0.104772	0.121844	0.111192	0.00624224
XLOC_010446	Tmem2	TSS11707	chr19:21778339-21858360	13.5771	11.9721	11.0131	12.1874	11.4169	10.5598	12.788	11.5882	14.2786	12.8914	11.793	12.9877	0.00627492
XLOC_019358	Shisa7	TSS21728	chr7:4825551-4844696	2.48532	1.69995	2.2626	2.14929	1.97959	2.21694	1.97302	2.05652	2.16341	1.28452	1.85061	1.76618	0.00632582
XLOC_021536	Marveld3	TSS24128	chr8:109947908-109962205	1.51181	1.8013	1.48359	1.5989	1.96026	2.14594	1.63708	1.91443	1.72878	2.05219	1.67334	1.8181	0.00644607
XLOC_020918	Bean1	TSS23452	chr8:104170512-104219097	2.19258	2.10722	1.85002	2.04994	2.44929	2.62908	2.21407	2.43081	2.87702	2.68001	2.60955	2.72219	0.00644947
XLOC_013080	Ralyl	TSS14678,TSS14679	chr3:13471654-14182287	0.0326379	0.0165158	0.00840483	0.0191862	0.0173956	0.0170666	0.027662	0.0207081	0.0385333	0.0231752	0.0134266	0.025045	0.00645729
XLOC_020295	Lat	TSS22761	chr7:126363827-126369534	0.785638	0.871296	0.964608	0.873847	0.917486	1.13493	0.948804	1.00041	0.725112	0.796961	0.884425	0.802166	0.00654455
XLOC_000165	Adam23	TSS194	chr1:63445903-63596515	0.93069	0.657485	0.646507	0.744894	0.649995	0.742747	0.85506	0.749267	1.02469	0.777971	0.76875	0.857137	0.00655942
XLOC_014465	Efcab7	TSS16243	chr4:99829499-99912783	2.49864	4.28965	2.54977	3.11269	4.31871	2.05944	2.44664	2.9416	3.92214	6.15717	4.34995	4.80975	0.00656238
XLOC_015352	Ago1	TSS17244	chr4:126435012-126468421	20.8664	16.0939	14.0997	17.02	14.4215	15.2006	16.0392	15.2204	22.4767	18.0546	16.24	18.9238	0.00661601
XLOC_007018	Tg	TSS7820	chr15:66670769-66850720	0.0236864	0.0223003	0.0205649	0.0221839	0.012055	0.0265678	0.0206884	0.0197704	0.016955	0.0151101	0.0117458	0.0146036	0.00691064
XLOC_016767	Sirt4	TSS18843,TSS18844	chr5:115478009-115484484	5.81498	4.71897	5.18758	5.24051	6.42334	6.14631	4.90034	5.82333	5.28179	4.21953	4.78818	4.76317	0.00700778
XLOC_002819	Ybx2	TSS3148	chr11:69935898-69941599	7.40397	6.72637	6.89544	7.00859	7.79464	6.22617	6.04317	6.68799	5.85474	5.3885	5.74367	5.6623	0.00719459
XLOC_014245	Coq3	TSS15994	chr4:21879674-21912126	5.5919	6.13651	6.82539	6.1846	6.05866	5.71055	6.43	6.0664	5.43033	5.96808	6.69908	6.0325	0.00727842
XLOC_016932	Pdgfa	TSS19022	chr5:138976971-138994953	31.7654	31.8005	31.4603	31.6754	34.6314	32.8032	31.118	32.8509	30.1552	29.7738	29.2986	29.7425	0.00729293
XLOC_009468	Crisp1	TSS10573	chr17:40293757-40319207	0	0.0210847	0.0128981	0.0113276	0.0641596	0.0543539	0.0474221	0.0553119	0.129144	0.120192	0.143697	0.131011	0.0073239
XLOC_005081	D230030E09Rik	TSS5674	chr12:118518296-118530193	0.126349	0.0894123	0.153992	0.123251	0.0848363	0.117181	0.0715469	0.0911881	0.0391234	0	0.0405498	0.0265577	0.00745926
XLOC_001337	Vip	TSS1495	chr10:5639217-5647614	0.919234	0.858095	0.857388	0.878239	0.792573	0.753369	0.590438	0.712127	0.402927	0.415164	0.257969	0.358687	0.00748488
XLOC_000091	Slc9a4	TSS110	chr1:40580226-40630731	0.201154	0.157389	0.235198	0.197914	0.303757	0.244352	0.30164	0.28325	0.33347	0.2601	0.338056	0.310542	0.00755265
XLOC_010545	Golga7b	TSS11812,TSS11813	chr19:42247577-42270348	0.0140342	0.0124653	0.0214815	0.0159937	0	0.0193736	0.0198832	0.0130856	0	0	0.0112015	0.00373383	0.00779238
XLOC_020422	Ifitm6	TSS22904	chr7:141015811-141016892	0.0933459	0.162009	0.474106	0.243154	0.399715	0.870271	0.574819	0.614935	0.471108	0.479502	0.752411	0.567674	0.007851
XLOC_015657	Steap4	TSS17602	chr5:7960471-7982213	1.64987	1.65725	1.62723	1.64478	1.446	1.45525	1.22415	1.37513	1.25367	1.15525	1.08611	1.16501	0.00804182
XLOC_000541	Pvrl4	TSS613	chr1:171370172-171388287	1.44174	0.873931	1.01067	1.10878	1.27654	1.42089	1.25208	1.3165	1.71845	1.2336	1.28822	1.41342	0.00805847
XLOC_014586	Slc2a1	TSS16385	chr4:119108744-119137329	32.6694	34.5164	34.4244	33.8701	36.8411	38.8659	32.0446	35.9172	29.847	30.8356	31.5792	30.7539	0.00811367
XLOC_017607	Apold1	TSS19768	chr6:134982000-134986836	3.04926	2.8154	2.98566	2.95011	2.3655	3.18048	2.81516	2.78705	2.63855	2.29261	2.42254	2.45123	0.00824933
XLOC_004819	Prkd1	TSS5382	chr12:50341231-50649223	4.55692	3.93914	3.72627	4.07411	4.32207	3.64989	4.03262	4.00153	4.70141	4.09126	3.919	4.23722	0.00831938
XLOC_020887	Mt1	TSS23419	chr8:94179088-94180327	144.861	127.077	120.737	130.892	114.448	271.718	60.1551	148.774	103.786	95.3981	77.4613	92.2151	0.00834775
XLOC_012181	Agpat2	TSS13679	chr2:26593056-26604417	18.5845	21.0622	21.191	20.2792	21.2322	23.7666	19.3381	21.4456	17.3396	19.3405	19.6583	18.7795	0.00843516
XLOC_002787	Pik3r5	TSS3114	chr11:68432124-68497846	0.386332	0.297711	0.29135	0.325131	0.494994	0.471815	0.558243	0.508351	0.69029	0.53535	0.618687	0.614776	0.00849303
XLOC_016108	Iqcd	TSS18106	chr5:120589022-120607113	0.927373	0.781774	0.669312	0.79282	0.565541	0.928747	0.701721	0.732003	0.849918	0.719849	0.612031	0.727266	0.00854756
XLOC_000340	Serpinb7	TSS395	chr1:107422688-107452689	0	0	0	0	0.0101277	0.0764542	0.0541907	0.0469242	0.0225815	0.027055	0.0313052	0.0269806	0.00860164
XLOC_019706	Fxyd3	TSS22115	chr7:31059934-31076697	6.28768	6.55958	6.41324	6.42017	10.3339	12.1974	10.7479	11.0931	10.061	11.7755	10.8289	10.8885	0.00860837
XLOC_011526	Rapsn	TSS12922	chr2:91035626-91045729	0.559353	0.573056	0.446321	0.526243	0.443786	0.487284	0.840015	0.590362	0.415431	0.380855	0.296088	0.364125	0.00862139
XLOC_009112	Tmem181b-ps	TSS10182	chr17:6439001-6450994	4.30926	3.1582	4.36206	3.94317	4.24259	2.40291	3.5959	3.4138	3.06754	1.71758	2.64326	2.47613	0.00877699
XLOC_021551	Mlkl	TSS24144	chr8:111311799-111337903	0.650157	0.51822	0.583294	0.58389	0.390946	0.726395	0.512781	0.543374	0.488256	0.343618	0.457274	0.429716	0.00878534
XLOC_014708	Slc30a2	TSS16519	chr4:134343045-134354484	0.435186	0.400766	0.350122	0.395358	0.210009	0.321585	0.250183	0.260592	0.368925	0.309379	0.27466	0.317655	0.00880374
XLOC_019337	D030047H15Rik	TSS21704	chr7:4074124-4136926	0.0353281	0.0364352	0.0650232	0.0455955	0.0529762	0.0313347	0.0532072	0.0458394	0.010933	0.0130676	0.0337189	0.0192398	0.00882231
XLOC_016286	Cyth3	TSS18307,TSS18308	chr5:143622446-143710248	34.0959	30.5628	30.2365	31.6317	32.2324	33.3759	33.2554	32.9546	37.0648	34.3787	33.0838	34.8424	0.00888234
XLOC_000963	Stk25	TSS1081	chr1:93512103-93635727	41.0401	40.9389	42.8568	41.6119	44.4151	45.4512	40.3467	43.4043	39.411	38.6699	40.9447	39.6752	0.00901419
XLOC_019360	Sbk2	TSS21730	chr7:4957080-4964348	0.0553888	0	0.0744833	0.0432907	0.123371	0.0666912	0.120917	0.10366	0.125744	0.0828054	0.172572	0.12704	0.00904576
XLOC_008077	A930006K02Rik	TSS9032	chr16:91465103-91470123	1.94883	1.9101	1.97219	1.94371	1.21021	1.77875	1.30837	1.43244	1.36904	1.15126	1.40082	1.30704	0.00909493
XLOC_010267	Sptbn2	TSS11516	chr19:4711222-4752352	3.9637	3.22612	2.5058	3.23187	3.10841	3.60121	2.90289	3.20417	4.81347	4.3998	3.63236	4.28188	0.00913259
XLOC_007546	A430088P11Rik	TSS8431	chr15:80671846-80700425	0.0113109	0.0131725	0.00771471	0.0107327	0.00417775	0.00690211	0.00713264	0.00607083	0.00571672	0.00693282	0	0.00421651	0.00914819
XLOC_013337	Sprr2f	TSS14977	chr3:92365186-92366442	7.51469	7.59022	5.8999	7.0016	12.0385	10.5515	7.36806	9.98602	15.2118	13.0969	13.0395	13.7827	0.00926337
XLOC_010927	Avpi1	TSS12249	chr19:42123274-42128993	8.72202	11.022	10.2479	9.99731	10.84	11.5193	8.85207	10.4038	8.19835	10.3006	9.66963	9.38953	0.00927866
XLOC_008961	Tomm6os	TSS10015	chr17:47686644-47694736	0.425423	0.326225	0.567039	0.439562	0.405715	0.660872	0.542836	0.536474	0.312215	0.198355	0.476261	0.328944	0.00937316
XLOC_008175	Igll1	TSS9137	chr16:16860670-16863985	0	0	0	0	0.0452265	0.167962	0.019569	0.0775858	0.0795792	0.0569529	0.0658851	0.0674724	0.00937599
XLOC_021907	2900052N01Rik	TSS24521	chr9:46913602-46927366	0.140746	0.140595	0.174722	0.152021	0.101095	0.127085	0.10513	0.111103	0.0979214	0.0829606	0.11543	0.0987707	0.00952604
XLOC_016429	Adgrf3	TSS18464	chr5:30193430-30205722	0.0700894	0.0921747	0.0953194	0.0858612	0.0258063	0.031714	0.0275426	0.0283543	0.0268836	0.0320663	0.0372766	0.0320755	0.00965441
XLOC_002133	Mir678,Prmt2	TSS2399,TSS2400	chr10:76207225-76237865	16.7723	19.2411	18.9863	18.3332	22.8371	21.9959	19.99	21.6077	17.3832	19.6936	19.4536	18.8435	0.00965969
XLOC_002551	Clhc1	TSS2852	chr11:29545841-29578352	0.106075	0.0916836	0.172634	0.123464	0.0817051	0.103258	0.129853	0.104939	0.0483748	0.0504414	0.126274	0.0750301	0.00993066
XLOC_008204	Gp1bb,Sept5	TSS9172,TSS9173	chr16:18620318-18629938	13.2822	12.1202	10.5843	11.9956	12.3893	13.7636	11.9762	12.7097	14.1365	12.8801	11.6479	12.8882	0.00995663
XLOC_022844	Bfsp2	TSS25545	chr9:103423577-103480328	0.10787	0.155735	0.15403	0.139212	0.139743	0.124632	0.173021	0.145799	0.0667171	0.0973383	0.10494	0.0896651	0.00996418
XLOC_005848	Zfp874b	TSS6518	chr13:67471512-67484253	2.84746	3.63555	3.83279	3.4386	3.02611	3.16155	3.65644	3.28137	2.45319	3.13402	3.47138	3.01953	0.0100387
XLOC_010186	Afg3l2	TSS11418	chr18:67404763-67449136	26.0482	25.2573	26.4116	25.9057	27.1254	26.7734	25.1796	26.3595	24.2428	22.7233	23.9777	23.6479	0.0100464
XLOC_012920	D630003M21Rik	TSS14495	chr2:158182532-158229224	4.07388	3.81602	3.09382	3.66124	4.05468	4.36552	3.34254	3.92091	4.57486	4.19251	3.62643	4.13127	0.0101221
XLOC_001509	Npffr1	TSS1692	chr10:61595483-61626385	0.0697269	0.0865291	0.0471348	0.0677969	0.081184	0.0660486	0.175015	0.107416	0.0174185	0.0206104	0	0.0126763	0.0101709
XLOC_001625	Grin3b	TSS1828	chr10:79697304-80369637	0.0217662	0	0.0224277	0.0147313	0.041689	0.034046	0.0404909	0.038742	0.0380459	0.0191462	0.0455953	0.0342625	0.0103
XLOC_010356	Ahnak,Mir6367	TSS11613,TSS11614	chr19:8989283-9076926	5.58349	4.95714	5.45398	5.33154	5.03861	5.63992	5.36447	5.34767	4.98105	4.28784	4.98789	4.75226	0.0104874
XLOC_017087	Flnc	TSS19190	chr6:29433152-29461888	8.05166	6.77654	5.49709	6.7751	6.36431	7.00305	7.75605	7.04114	9.35345	7.96775	7.16433	8.16184	0.0105873
XLOC_018117	Cecr5	TSS20343	chr6:120509493-120531299	10.3007	11.1582	11.5606	11.0065	12.1921	11.194	10.3938	11.26	9.19867	9.70872	10.5077	9.80503	0.0106203
XLOC_016188	Caln1	TSS18195,TSS18196	chr5:130369457-130840645	0.188227	0.272201	0.216001	0.225476	0.0173046	0.0698657	0.0638201	0.0503301	0.0577335	0.0894257	0.0734402	0.0735331	0.0106471
XLOC_005694	Mak	TSS6348,TSS6349	chr13:41025119-41079706	0.379812	0.404405	0.506782	0.430333	0.376016	0.40704	0.466568	0.416541	0.292738	0.326091	0.446382	0.35507	0.0107039
XLOC_015980	Enoph1	TSS17963	chr5:100039993-100068765	16.5865	15.9536	17.8134	16.7845	18.6957	18.9895	17.8263	18.5038	15.9877	15.0999	17.1254	16.071	0.0107783
XLOC_012847	Nanp	TSS14413	chr2:151029684-151039379	0.188492	0.243805	0.206966	0.213088	0.221243	0.162119	0.167505	0.183622	0.139429	0.201377	0.146112	0.162306	0.0110713
XLOC_008101	Sh3bgr	TSS9057	chr16:96200469-96228933	1.60037	1.96652	2.1473	1.90473	2.09406	2.21235	2.26498	2.19046	1.2047	1.52388	1.58473	1.43777	0.011135
XLOC_008137	Grin2a	TSS9095	chr16:9577709-9992533	0.0131988	0.00586518	0.00340106	0.00748835	0.0111833	0.00614597	0.0156774	0.0110022	0.0283306	0.0244396	0.0162874	0.0230192	0.0111535
XLOC_021143	Grtp1	TSS23700	chr8:13176868-13200624	7.37584	9.38495	8.88014	8.54698	9.49405	8.72946	7.60217	8.60856	7.47395	9.52815	9.00789	8.67	0.0113679
XLOC_016102	Tbx3	TSS18099,TSS18100	chr5:119670861-119684724	18.98	14.8931	14.5614	16.1448	17.5922	16.2747	16.3641	16.7437	22.8782	17.571	17.7927	19.414	0.0114454
XLOC_004122	Polg2	TSS4608	chr11:106751225-106779537	4.61361	5.36907	5.04376	5.00881	5.28908	5.16422	4.96506	5.13945	4.04251	4.55911	4.23756	4.27973	0.0115382
XLOC_018127	Slc2a3	TSS20355	chr6:122727808-122742745	4.03719	3.84311	4.12871	4.003	3.44639	4.28302	3.90703	3.87881	3.49168	3.37643	3.75723	3.54178	0.0116911
XLOC_002121	Susd2	TSS2387	chr10:75636618-75644008	6.54278	7.13936	5.54816	6.4101	6.48841	8.51562	4.18472	6.39625	5.57977	6.19021	4.24087	5.33695	0.0117057
XLOC_017797	Kel	TSS19971	chr6:41686329-41704325	0.559976	0.466203	0.525239	0.517139	0.392728	2.54146	0.44087	1.12502	0.342709	0.239689	0.368691	0.31703	0.0118124
XLOC_021444	Tox3	TSS24032	chr8:90247111-90348252	11.8594	8.68517	8.08405	9.54287	10.3043	9.40177	9.22714	9.6444	12.9564	9.57816	9.3975	10.644	0.0119364
XLOC_011023	Acbd7	TSS12354	chr2:3336167-3340997	0.159988	0.207777	0.242642	0.203469	0.532978	0.519694	0.414598	0.48909	0.442221	0.592991	0.521839	0.519017	0.0119748
XLOC_021220	Rab11fip1	TSS23783	chr8:27138772-27174646	4.54736	3.82078	2.9781	3.78208	3.46462	3.93145	3.6162	3.67076	5.55096	4.53359	4.00618	4.69691	0.0120303
XLOC_000260	Chrng	TSS300	chr1:87205810-87211835	0.143554	0.0733731	0.104747	0.107225	0.0466464	0.15326	1.39337	0.531092	0.228103	0.130756	0.181828	0.180229	0.0120957
XLOC_014491	Ttc22	TSS16279	chr4:106622448-106640187	2.79917	2.55702	2.86617	2.74079	3.43304	3.15178	2.51879	3.03454	2.54453	2.23598	2.64595	2.47549	0.012211
XLOC_021081	Rhou	TSS23630	chr8:123653928-123663880	18.1598	17.5911	15.6249	17.1253	16.738	17.7747	18.5317	17.6815	21.7985	20.1164	19.2291	20.3813	0.0123685
XLOC_020282	Ndufab1	TSS22747	chr7:122088043-122101848	35.3109	46.7315	49.6094	43.8839	53.0621	45.4308	46.8978	48.4636	39.1535	52.057	55.2794	48.83	0.0126047
XLOC_013548	Etnppl	TSS15214,TSS15215	chr3:130617447-130635750	0.148629	0.189271	0.179824	0.172575	0.0595512	0.115927	0.0456672	0.0737151	0.0805641	0.0944043	0.0791243	0.0846976	0.0128235
XLOC_005093	Akr1c13	TSS5686	chr13:4191186-4205603	1.59096	2.72353	2.04445	2.11965	2.16967	2.62238	2.01258	2.26821	2.05604	3.04234	2.49996	2.53278	0.0128253
XLOC_022155	1600029I14Rik,Nme9	TSS24787,TSS24788	chr9:99456242-99568899	0.0254258	0.0379315	0.069247	0.0442014	0.0286058	0	0	0.00953527	0	0	0.0346822	0.0115607	0.0128493
XLOC_011416	Ube2e3	TSS12808	chr2:78869046-78920583	109.051	111.959	105.712	108.907	113.043	103.766	106.86	107.89	117.114	124.049	116.015	119.059	0.0129131
XLOC_000003	Atp6v1h	TSS4	chr1:5083172-5162549	30.5865	38.0551	39.9472	36.1963	35.5644	30.6968	33.1698	33.1437	28.1536	35.0736	36.315	33.1807	0.0129565
XLOC_019171	Mylpf	TSS21519	chr7:127211607-127214287	5.65417	2.56457	3.5427	3.92048	3.65643	4.94485	59.9961	22.8658	6.01525	3.08181	4.07442	4.39049	0.0132403
XLOC_008810	Ager	TSS9841	chr17:34597849-34600937	4.30212	2.98302	3.41653	3.56722	3.34388	3.63424	2.54322	3.17378	3.73484	2.46218	2.66149	2.95284	0.0133082
XLOC_010623	6720468P15Rik	TSS11906,TSS11907	chr19:57508563-57512788	2.48394	3.258	2.9095	2.88381	3.67082	3.5573	3.18061	3.46958	3.48044	4.07941	4.14002	3.89996	0.01333
XLOC_003128	Gsdma	TSS3489	chr11:98664350-98677708	0.022689	0.009947	0.0348654	0.0225005	0.02566	0.0370048	0.0377868	0.0334839	0.0445433	0.0314576	0.0651485	0.0470498	0.0133806
XLOC_004921	Gm4787	TSS5498	chr12:81358852-81532911	0.252165	0.260993	0.347265	0.286808	0.228298	0.25121	0.313206	0.264238	0.177945	0.156675	0.236215	0.190278	0.0134812
XLOC_005980	Gapt	TSS6659	chr13:110352614-110357172	0.0818907	0.0637157	0.0657908	0.0704657	0.0692927	0.0987849	0.0518954	0.0733243	0.0928246	0.077146	0.0747026	0.0815577	0.0135972
XLOC_004132	Prkca	TSS4620	chr11:107933386-108343888	5.17918	4.45396	4.23339	4.62218	4.36382	3.85937	4.54266	4.25528	5.4755	4.89994	4.59154	4.98899	0.0137236
XLOC_020071	Il18bp	TSS22517	chr7:102015076-102018155	2.06224	1.88243	2.3221	2.08892	3.15925	2.65652	2.14832	2.6547	1.44046	0.981159	1.65402	1.35855	0.0137334
XLOC_005128	Gpx6	TSS5723	chr13:21312202-21319624	2.59073	2.917	3.32216	2.9433	2.62846	2.29643	1.8317	2.2522	1.86201	2.33189	2.43602	2.20997	0.013763
XLOC_008296	Dirc2	TSS9272	chr16:35694902-35769356	7.00221	6.92856	6.92922	6.95333	7.01422	7.43142	6.61403	7.01989	7.46843	7.45542	7.61913	7.51433	0.0138805
XLOC_005085	2810429I04Rik	TSS5678	chr13:3478302-3492398	2.67096	3.22933	3.33784	3.07938	1.59186	1.88458	3.01211	2.16285	2.04625	2.48212	2.3965	2.30829	0.0139918
XLOC_017994	Gkn3	TSS20193	chr6:87383318-87388935	0.226755	0.85282	0.615082	0.564886	0.544488	0.373906	0.40578	0.441391	0.1164	0.689512	0.491069	0.432327	0.0140358
XLOC_014342	Col15a1	TSS16102	chr4:47208011-47313165	27.3522	19.2015	17.1455	21.2331	17.1415	17.559	18.6337	17.7781	32.9945	25.6979	21.3911	26.6945	0.0141233
XLOC_011924	9430021M05Rik	TSS13384	chr2:162661162-162675204	0.622129	0.607663	0.622959	0.617584	0.446726	0.576566	0.59749	0.540261	0.384311	0.296111	0.41354	0.364654	0.0141732
XLOC_022825	Pik3cb	TSS25523	chr9:99038401-99140211	2.51627	2.48237	2.23673	2.41179	2.18998	2.15178	2.16593	2.16923	2.41935	2.3415	2.09178	2.28421	0.0142147
XLOC_013639	Hey1	TSS15314	chr3:8663358-8667038	32.3867	29.5506	31.4218	31.1197	35.0073	35.0931	30.9853	33.6952	29.513	25.2206	28.0254	27.5863	0.0142225
XLOC_021498	Fhod1	TSS24088	chr8:105329159-105347970	12.2179	8.61224	9.16229	9.99748	8.88526	9.26666	8.1918	8.78124	11.5386	8.09637	8.70491	9.44663	0.014224
XLOC_015131	Aldoart1	TSS17001	chr4:72850582-72852634	0.134351	0.174796	0.1546	0.154582	0.119028	0.182228	0.182378	0.161211	0.111268	0.139801	0.121843	0.124304	0.0142624
XLOC_021890	Mpzl3	TSS24502	chr9:45055180-45075042	1.39917	1.27216	1.39849	1.35661	0.859864	0.999082	1.64528	1.16808	1.64644	1.43396	1.60057	1.56032	0.0143691
XLOC_004239	Pde6g	TSS4738	chr11:120447606-120453500	0.0587572	0.0347512	0.0403297	0.0446127	0.199204	0.0903125	0.111373	0.13363	0.188453	0.16139	0.22149	0.190444	0.0143919
XLOC_005883	Zfp825	TSS6553	chr13:74480056-74493950	7.66355	9.1096	9.98418	8.91911	9.2676	7.96306	8.57528	8.60198	6.92545	8.15887	8.8509	7.97841	0.0144168
XLOC_010062	Gfra3	TSS11283	chr18:34689902-34720387	0.279166	0.265346	0.305485	0.283332	0.526698	1.25656	0.666908	0.816722	0.52471	0.428181	0.541418	0.498103	0.0144659
XLOC_016484	Evc	TSS18525	chr5:37299170-37336881	10.0172	9.42164	9.72041	9.71975	10.1727	10.1312	9.35513	9.88634	9.51546	8.77917	9.29584	9.19682	0.0145557
XLOC_003305	Gm11733	TSS3694	chr11:117484367-117489014	0.0148957	0.0128779	0.0076547	0.0118094	0.0321887	0	0.0424179	0.0248689	0.00581825	0.00698871	0	0.00426899	0.0146282
XLOC_009603	Rab31	TSS10731	chr17:65651725-65772752	17.3759	18.495	18.5643	18.1451	16.9586	17.3519	18.8983	17.7363	18.7053	20.5452	20.3541	19.8682	0.0146286
XLOC_003181	Rdm1	TSS3548	chr11:101627948-101636081	13.3436	16.5126	17.6004	15.8189	17.3878	18.0412	16.5611	17.33	14.0485	17.1252	18.5219	16.5652	0.0147146
XLOC_021196	1810011O10Rik	TSS23755	chr8:24437615-24438946	35.2031	37.601	43.0563	38.6201	41.3519	41.2243	35.5646	39.3803	32.2176	32.9824	39.111	34.7703	0.0148138
XLOC_007199	Ccdc184	TSS8032	chr15:98167805-98170134	0.62374	0.75626	0.625507	0.668502	1.02556	0.924481	0.745205	0.898415	0.731987	0.918447	0.785843	0.812092	0.0148236
XLOC_005222	Wrnip1	TSS5823	chr13:32802029-32822610	23.9856	24.1684	22.2839	23.4793	25.9749	24.6086	23.987	24.8568	25.531	26.0564	24.6514	25.4129	0.0148644
XLOC_010265	A930001C03Rik	TSS11512,TSS11513	chr19:4425456-4477143	0.469529	0.367811	0.807073	0.548138	0.521963	0.531314	0.461753	0.50501	0.396041	0.320311	0.742164	0.486172	0.0148827
XLOC_020857	Gpt2	TSS23383	chr8:85492616-85527558	9.62047	9.21156	8.39268	9.0749	9.43177	9.45307	9.02125	9.30203	10.0508	9.53526	8.89414	9.4934	0.0148953
XLOC_019935	St8sia2	TSS22364	chr7:73939119-74013682	8.19524	7.29937	6.30666	7.26709	6.6411	8.00593	7.29392	7.31365	9.02848	7.90966	7.2521	8.06341	0.014956
XLOC_005971	Fam159b	TSS6650	chr13:104845282-104863893	0.225029	0.223803	0.380084	0.276305	0.342729	0.316656	0.503828	0.387738	0.366965	0.44131	0.552629	0.453635	0.0149733
XLOC_011152	Fam166a	TSS12497	chr2:25218744-25224702	0.0578668	0	0	0.0192889	0.0162573	0.0398309	0.0680755	0.0413879	0.122554	0.0661681	0.0931414	0.0939545	0.0149962
XLOC_007028	4933427E11Rik	TSS7832	chr15:74702411-74710374	0.0743029	0.190295	0.3248	0.196466	0.188811	0.228287	0.142771	0.186623	0.140216	0.289473	0.399574	0.276421	0.015124
XLOC_011888	Spag4	TSS13342	chr2:156065212-156069499	1.43892	1.24671	1.51054	1.39872	1.29764	1.67165	1.255	1.4081	1.24793	0.96215	1.30003	1.17004	0.0151779
XLOC_020962	Pla2g15	TSS23501	chr8:106150398-106164715	6.05841	5.93538	6.33924	6.11101	6.47098	7.07181	6.02951	6.5241	6.76661	6.63891	7.34718	6.91757	0.0152329
XLOC_006218	Tmem253	TSS6925	chr14:51984832-52020733	0.385015	0.225239	0.261761	0.290672	0.30189	0.349624	0.212169	0.287894	0.221688	0.117536	0.10221	0.147145	0.0152752
XLOC_000966	Pdcd1	TSS1084	chr1:94038304-94052553	0	0	0.00840712	0.00280237	0	0.0228323	0	0.00761077	0.00634762	0.00753349	0.0132404	0.0090405	0.0153308
XLOC_005742	Msx2	TSS6400	chr13:53466880-53472780	0.592623	0.39284	0.394713	0.460059	1.03485	0.713905	0.578816	0.775857	1.12849	0.741895	0.814151	0.894845	0.0153357
XLOC_016357	Adam22	TSS18386	chr5:8072351-8368081	2.87175	2.77452	3.17456	2.94028	2.34455	2.45762	2.74775	2.51664	2.4168	2.13562	2.46731	2.33991	0.0153844
XLOC_020917	Cdh5	TSS23451	chr8:104088915-104144502	45.5679	38.497	33.5295	39.1981	32.9834	34.3954	36.2791	34.5526	48.6936	40.5047	36.1062	41.7682	0.0154079
XLOC_000597	Kif26b	TSS673	chr1:178529124-178932857	18.4953	12.3671	9.2867	13.383	10.2859	9.20632	13.7254	11.0725	21.9177	17.6981	13.6967	17.7708	0.01541
XLOC_005438	Arsb	TSS6068	chr13:93771678-93943016	14.2925	12.6768	10.7642	12.5778	11.5662	12.5972	13.4625	12.542	15.6458	14.4854	12.8833	14.3382	0.0155868
XLOC_004989	Gpr68	TSS5575,TSS5576	chr12:100876681-100908198	0.226934	0.255637	0.219363	0.233978	0.214242	0.269465	0.296944	0.260217	0.179049	0.186707	0.171131	0.178962	0.0156211
XLOC_007020	1700012I11Rik	TSS7822	chr15:67226768-67377094	0	0	0.0179224	0.00597413	0.0190927	0	0	0.00636423	0.0137947	0.0163205	0.0283425	0.0194859	0.0156268
XLOC_021788	Vsig2	TSS24392	chr9:37539254-37544205	1.19238	0.976616	1.07784	1.08228	1.22227	1.17849	0.944615	1.11512	0.965805	0.670592	0.874431	0.836943	0.0156647
XLOC_013895	Sprr3	TSS15605	chr3:92456501-92458720	0.0145751	0	0	0.00485837	0.0162729	0.0929766	0.0139001	0.0410499	0.0454046	0.0411085	0.0483388	0.0449506	0.0156781
XLOC_015740	Kcnk3	TSS17696	chr5:30573986-30625270	1.04353	0.955156	0.822046	0.940244	0.872527	1.35161	1.17387	1.13267	1.47673	1.46909	1.14991	1.36524	0.0156893
XLOC_019500	Mark4	TSS21887	chr7:19426074-19458494	14.5621	11.0796	10.3713	12.0043	10.6459	9.9544	10.8345	10.4783	16.1357	13.4286	12.0873	13.8839	0.0156981
XLOC_007716	Krt80	TSS8627	chr15:101349570-101370125	0.97107	1.06047	0.807727	0.946422	1.20508	1.55469	1.23548	1.33175	2.56505	2.09215	2.05489	2.23736	0.0157193
XLOC_009619	Emilin2	TSS10752	chr17:71252175-71310965	1.544	1.47275	1.28229	1.43301	1.78364	2.35971	2.39741	2.18025	1.84611	1.86998	1.75621	1.8241	0.015764
XLOC_012137	Noxa1	TSS13631	chr2:25080322-25095205	0.325453	0.334429	0.329588	0.329823	0.255477	0.398884	0.327872	0.327411	0.232089	0.187845	0.207757	0.20923	0.0158706
XLOC_022263	Setd2	TSS24905	chr9:110532596-110618633	19.7987	16.0459	15.3506	17.0651	14.265	14.8875	17.7021	15.6182	20.5457	16.5359	15.9126	17.6647	0.0159048
XLOC_009886	Chsy3	TSS11077	chr18:59175339-59411336	1.18364	1.41223	1.20414	1.26667	1.26407	1.2758	1.31901	1.28629	1.40429	1.64361	1.35381	1.46724	0.0159478
XLOC_023915	B230119M05Rik	TSS26766	chrX:134684561-134686462	0.0824317	0	0.168804	0.0837452	0.220632	0.110582	0.253662	0.194959	0.147244	0.0978662	0.267947	0.171019	0.0161763
XLOC_016175	Gbas	TSS18178	chr5:129725074-129758325	59.1637	58.1438	60.9792	59.4289	58.3001	65.3296	57.0154	60.215	56.5973	54.6015	56.9235	56.0408	0.0162158
XLOC_004891	Esr2	TSS5462	chr12:76120418-76177259	0.505415	0.479687	0.419323	0.468142	0.335452	0.406395	0.358551	0.366799	0.36756	0.29648	0.30007	0.32137	0.0163358
XLOC_015798	Psapl1	TSS17764	chr5:36017180-36398139	0.0208686	0.0122073	0.0212877	0.0181212	0.061481	0.114138	0.0392447	0.0716212	0.0640729	0.0759859	0.0663728	0.0688105	0.0163737
XLOC_020013	Ccdc81	TSS22446	chr7:89866147-89903629	0.0655575	0.107901	0.0958641	0.0897742	0.113973	0.062964	0.0989983	0.0919784	0.0431699	0.0860887	0.0639013	0.0643866	0.0163999
XLOC_010156	Arhgef37	TSS11388	chr18:61493793-61536536	0.488781	0.356249	0.429269	0.424766	0.394167	0.446268	0.648907	0.496447	0.645335	0.471943	0.612949	0.576742	0.0164866
XLOC_002136	Ybey	TSS2403	chr10:76449080-76515857	2.46898	2.77272	2.43163	2.55778	2.53116	2.47946	2.46995	2.49352	2.2676	2.47331	2.21892	2.31994	0.0165283
XLOC_022544	Sorl1	TSS25210	chr9:41968488-42124289	7.48369	4.64631	4.06676	5.39892	3.96637	4.27259	4.97326	4.40407	8.35118	5.62767	4.68533	6.22139	0.016543
XLOC_022819	Clstn2	TSS25517	chr9:97444394-98033167	2.1274	1.7545	1.34322	1.74171	1.71779	1.43537	1.59158	1.58158	2.39278	1.93649	1.52748	1.95225	0.0165486
XLOC_008818	Zbtb12	TSS9850	chr17:34894558-34896844	48.4733	41.1265	41.0648	43.5549	43.962	42.3875	48.1953	44.8483	52.951	46.7142	48.1157	49.2603	0.0166328
XLOC_019950	Mesp1	TSS22380	chr7:79792240-79793590	0.0468991	0.0897515	0.0480923	0.061581	0.0285401	0.0464395	0.0443336	0.0397711	0	0.0208209	0	0.0069403	0.0167103
XLOC_023213	Cnga2	TSS25967	chrX:71991848-72010218	0.108538	0.0806367	0.111404	0.100193	0.0449316	0.0793845	0.0881398	0.0708186	0.0565699	0.0480796	0.0668646	0.0571714	0.0168406
XLOC_004873	3110056K07Rik	TSS5441	chr12:70974622-71015823	8.61744	8.8481	13.1289	10.1981	9.1674	9.20639	11.4046	9.92613	6.72285	6.27483	10.1035	7.70039	0.0168721
XLOC_001676	Tle2	TSS1888	chr10:81575286-81590845	12.4392	8.34855	9.17366	9.98714	9.18039	9.39921	7.3341	8.6379	11.7063	7.3217	8.00301	9.01034	0.0169517
XLOC_018098	Fxyd4	TSS20318	chr6:117933558-117937335	25.7007	35.1039	32.1753	30.9933	40.4768	38.8113	30.666	36.6514	35.3375	47.073	47.4103	43.2736	0.0170332
XLOC_015452	Ncmap	TSS17362,TSS17363	chr4:135369576-135398227	0.545299	0.649595	0.535253	0.576716	0.643283	0.708785	0.6319	0.661323	0.875701	1.02576	0.770147	0.890536	0.0171347
XLOC_007739	Krt8	TSS8653	chr15:101996710-102004342	63.3528	74.5285	80.21	72.6971	86.9359	85.0473	71.4533	81.1455	72.3661	80.2519	87.1524	79.9235	0.0172037
XLOC_007747	Npff	TSS8662,TSS8663	chr15:102523838-102524942	1.7933	1.46241	2.30283	1.85285	1.65169	2.76915	2.0987	2.17318	1.23952	0.683561	1.41417	1.11242	0.0172619
XLOC_021494	4931428F04Rik	TSS24084	chr8:105276446-105289528	8.89573	7.55377	7.66679	8.03876	7.69398	7.91684	7.89673	7.83585	9.72732	8.07113	8.36071	8.71972	0.0173722
XLOC_008292	E130310I04Rik	TSS9267,TSS9268	chr16:34784949-35002434	0.0737729	0.0822453	0.0758	0.0772727	0.0368049	0.034975	0.0862673	0.0526824	0.0460479	0.0413674	0.0476459	0.0450204	0.0174293
XLOC_013668	Cpa3	TSS15346	chr3:20215615-20242181	0.686143	1.43131	1.35642	1.15796	0.741357	0.876765	1.05946	0.892527	0.372612	0.961841	0.85912	0.731191	0.0174854
XLOC_010013	Osbpl1a	TSS11223,TSS11224,TSS11225,TSS11226,TSS11227	chr18:12755311-12941841	12.1246	12.1119	12.7414	12.326	11.4323	11.7721	11.9613	11.7219	10.98	10.5586	10.8941	10.8109	0.0176094
XLOC_000088	Il1rl1	TSS105,TSS106	chr1:40429569-40465414	0.190701	0.239408	0.263847	0.231319	0.140128	0.266641	0.170298	0.192356	0.138337	0.154877	0.192929	0.162048	0.0176333
XLOC_007040	Zfp707	TSS7844	chr15:75969184-75975865	6.7861	6.77049	7.44099	6.99919	8.43172	7.81802	6.81303	7.68759	5.544	5.66477	6.67145	5.96007	0.0177761
XLOC_019296	Muc2	TSS21653	chr7:141690339-141754694	0.0799728	0.0688746	0.0657901	0.0715458	0.0459276	0.0669349	0.0602501	0.0577042	0.0580116	0.0334159	0.0369476	0.0427917	0.0178737
XLOC_018898	Rab38	TSS21214	chr7:88430272-88491572	1.37919	1.48193	2.00139	1.62084	1.39667	1.39346	1.31783	1.36932	1.10736	1.14248	1.56651	1.27212	0.0179024
XLOC_020747	Jund	TSS23267	chr8:70697738-70700616	46.048	46.1727	37.7076	43.3094	53.2089	43.6609	41.629	46.1663	60.9759	57.1637	55.5512	57.8969	0.0180261
XLOC_006033	Gm3488	TSS6716	chr14:5516278-5522929	0	0	0.0176684	0.00588947	0.0278741	0	0.00816055	0.0120116	0.00685203	0.00816686	0.0285127	0.0145105	0.018063
XLOC_008979	Plcl2	TSS10035	chr17:50509546-50688494	4.52148	5.19614	5.2546	4.99074	4.87173	4.42116	5.34732	4.88007	5.17422	5.75185	5.65613	5.5274	0.0180727
XLOC_013930	Cgn	TSS15640	chr3:94760069-94786515	6.76758	5.33525	5.21052	5.77112	5.67882	6.26798	5.23525	5.72735	7.50168	5.96234	5.66197	6.37533	0.0180916
XLOC_012366	Chrna1	TSS13891	chr2:73563280-73580338	0.0161327	0.00705949	0.0166319	0.0132747	0.0174195	0.0363609	0.643089	0.23229	0.0600372	0.0340826	0.0527368	0.0489522	0.0181847
XLOC_012133	Cacna1b	TSS13627	chr2:24603888-24763152	0.260066	0.218567	0.198208	0.225614	0.172539	0.2314	0.232494	0.212144	0.289059	0.262711	0.244676	0.265482	0.0183669
XLOC_004779	Colec11	TSS5336	chr12:28594172-28623290	1.16027	1.48941	1.13072	1.26013	1.49625	1.78338	1.1417	1.47378	1.04277	1.41749	1.02862	1.16296	0.0184536
XLOC_000251	B3gnt7	TSS291	chr1:86303220-86307305	4.21859	3.83781	2.70872	3.58837	3.95007	3.79003	3.30954	3.68321	4.8228	4.7461	3.68468	4.41786	0.0184697
XLOC_003233	1810010H24Rik	TSS3605	chr11:107028222-107030442	1.25671	1.32057	1.67654	1.41794	1.2641	1.80168	1.12924	1.39834	0.8966	0.768833	1.28953	0.984988	0.0186075
XLOC_012065	Slc2a4rg-ps	TSS13548	chr2:181384249-181387596	3.17607	2.15975	2.95038	2.76207	3.08788	3.31751	2.33895	2.91478	2.62722	1.47443	2.06452	2.05539	0.0186459
XLOC_013401	Hist2h2be	TSS15047	chr3:96221120-96223738	12.4248	14.6921	16.0748	14.3972	13.7288	12.4328	14.4825	13.548	11.486	13.1549	14.8367	13.1592	0.018918
XLOC_022856	Col6a4	TSS25559	chr9:105990317-106096691	0.197829	0.128606	0.132345	0.152927	0.154353	0.201211	0.17021	0.175258	0.247061	0.189196	0.16927	0.201842	0.0189617
XLOC_018419	Ccdc8	TSS20688	chr7:16994587-16996645	34.1413	31.3948	27.9683	31.1681	32.094	33.1987	33.3293	32.874	36.833	33.6171	31.5389	33.9963	0.0189683
XLOC_007991	Btla	TSS8943	chr16:45224336-45252895	0.0304538	0.0345562	0.0417978	0.0356026	0.0211185	0.0089023	0.0287937	0.0196048	0.02411	0.0289929	0.033031	0.0287113	0.0190288
XLOC_022285	4930520O04Rik	TSS24932,TSS24933	chr9:114368323-114390712	0.232553	0.402577	0.320657	0.318596	0.421409	0.3139	0.327127	0.354145	0.168758	0.354026	0.241022	0.254602	0.0191024
XLOC_004025	Krt19	TSS4505	chr11:100140810-100145919	17.9655	21.7177	21.5115	20.3982	32.1117	33.8018	24.3603	30.0913	25.1059	30.5798	33.0827	29.5895	0.0191235
XLOC_003906	Abcc3	TSS4377	chr11:94343294-94392976	1.48519	1.2136	1.27627	1.32502	1.45613	1.72364	1.34133	1.50703	1.74645	1.3762	1.4718	1.53148	0.0191647
XLOC_000739	Ankrd23	TSS830	chr1:36530533-36535729	3.29698	2.54104	3.58069	3.13957	3.6144	3.69283	3.36784	3.55836	2.67433	1.71568	2.55663	2.31555	0.0192077
XLOC_010873	Ppp1r2-ps3	TSS12185	chr19:30538875-30539679	0.179235	0.119862	0.158918	0.152672	0.130968	0.172444	0.191386	0.164933	0.281467	0.204114	0.220827	0.235469	0.0192701
XLOC_023909	Xkrx	TSS26760	chrX:134149044-134161928	0.202903	0.212652	0.196567	0.204041	0.0908135	0.129843	0.0877701	0.102809	0.13457	0.0992606	0.0997176	0.111183	0.019498
XLOC_016768	1110006O24Rik	TSS18845	chr5:115631048-115631816	2.03339	2.04322	2.91469	2.33043	2.90501	2.60647	2.69378	2.73509	2.65125	2.44854	3.33646	2.81208	0.0195051
XLOC_008796	H2-DMb1	TSS9827	chr17:34153190-34160229	1.94736	1.99002	2.21487	2.05075	2.03774	2.23966	1.8676	2.04833	1.83168	1.88863	2.05369	1.92467	0.0198355
XLOC_002241	Aldh1l2	TSS2514	chr10:83487446-83534140	0.32118	0.325058	0.264767	0.303668	0.289801	0.287026	0.332776	0.303201	0.297032	0.308395	0.24917	0.284866	0.0198645
XLOC_006057	Nid2	TSS6744	chr14:19751256-19823823	47.4022	36.8615	30.4233	38.229	35.0885	35.9096	34.5857	35.1946	52.2144	41.8565	37.7783	43.9497	0.0198787
XLOC_012684	Rmdn3	TSS14235	chr2:119136997-119157034	14.7898	16.5389	15.8026	15.7104	17.3661	16.0234	16.3693	16.5863	15.1859	16.8805	16.3493	16.1386	0.0199131
XLOC_000028	Gdap1	TSS33	chr1:17145372-17164270	0.14198	0.170113	0.154388	0.155494	0.108424	0.165138	0.13831	0.137291	0.105754	0.126928	0.128515	0.120399	0.0199263
XLOC_019987	Fah	TSS22420	chr7:84585158-84605942	3.23393	4.18061	4.34295	3.91916	4.37892	6.33631	2.4304	4.38188	2.24051	3.36556	3.01639	2.87415	0.0199611
XLOC_019953	Arpin	TSS22383	chr7:79925358-79935264	14.8653	17.5882	16.5044	16.3193	18.3299	18.2092	17.4165	17.9852	16.5703	18.689	17.6772	17.6455	0.0200236
XLOC_001656	Gadd45b	TSS1864	chr10:80930090-80932204	6.57237	6.38828	6.18739	6.38268	8.36622	8.97242	7.03706	8.12523	8.54216	8.5643	9.28622	8.79756	0.0200425
XLOC_022649	Lingo1	TSS25320	chr9:56618474-56685253	5.08242	4.46369	3.75237	4.43283	4.81292	4.71329	4.42511	4.65044	5.99743	5.54724	5.23026	5.59164	0.0200941
XLOC_023475	Gpr143	TSS26275	chrX:152781920-152808646	0.0481086	0.0206467	0.0610133	0.0432562	0.0765733	0.053166	0.0789373	0.0695589	0.0650825	0.0441935	0.0756875	0.0616545	0.020247
XLOC_017501	Bcl2l13	TSS19650	chr6:120836229-120892842	20.5934	19.0944	19.1197	19.6025	18.322	18.2325	20.4545	19.003	20.7897	19.4017	19.443	19.8781	0.0203525
XLOC_013743	Tm4sf1	TSS15427	chr3:57287063-57301919	34.869	40.4048	40.9243	38.7327	36.2197	38.6131	32.6692	35.834	31.1754	37.9186	36.7518	35.2819	0.0204907
XLOC_013842	Tmem79	TSS15539	chr3:88328652-88334433	1.77206	1.63288	1.49588	1.63361	2.33167	2.19209	1.62872	2.05083	2.23846	2.14496	2.23156	2.20499	0.0205503
XLOC_018829	B130024G19Rik	TSS21140	chr7:70351949-70411146	9.65444	8.81363	12.2654	10.2445	9.87271	10.6825	9.76582	10.107	7.44067	5.57491	8.53617	7.18392	0.0206227
XLOC_000377	Ctse	TSS432	chr1:131638313-131675507	4.50044	5.44604	5.00956	4.98535	6.76665	6.85578	6.04091	6.55445	7.66762	10.0875	7.98478	8.57997	0.0207747
XLOC_010325	2700081O15Rik	TSS11576	chr19:7417624-7483291	45.8243	38.8679	38.446	41.0461	37.479	36.664	32.8536	35.6655	49.6466	41.1394	41.88	44.222	0.0208495
XLOC_009384	Hspa1b	TSS10481	chr17:34956428-34959238	2.73587	2.36013	2.57224	2.55608	4.15547	2.93234	2.08633	3.05805	3.89453	3.51895	3.28605	3.56651	0.020872
XLOC_011348	Tbr1	TSS12733	chr2:61804452-61814113	0.0340392	0.0100362	0.0115658	0.0185471	0.0554676	0.0714574	0.0429671	0.0566307	0.0614948	0.0263319	0.0363929	0.0414065	0.021031
XLOC_001391	Taar2	TSS1562	chr10:23938571-23941583	0.0429942	0.113676	0.0666071	0.0744258	0.0460169	0.0385115	0.0204187	0.0349824	0	0.0605092	0.0352114	0.0319069	0.0211866
XLOC_021915	Tmprss5	TSS24529	chr9:49102778-49117587	0.0766105	0.122461	0.104539	0.101204	0.0673299	0.150281	0.0402956	0.0859688	0.0589271	0.0930386	0.0823467	0.0781041	0.0212128
XLOC_010163	Ablim3	TSS11395	chr18:61799392-61911852	1.08365	0.786445	0.730704	0.866933	1.05024	1.07717	1.72399	1.2838	1.4082	0.981709	0.974551	1.12149	0.021242
XLOC_007617	Dennd6b	TSS8513	chr15:89182212-89196474	3.16491	2.27922	2.72703	2.72372	2.76231	2.90563	2.31107	2.65967	2.78974	1.71439	2.09012	2.19808	0.021349
XLOC_005336	Slc25a48	TSS5956	chr13:56438354-56472363	1.00851	0.89568	0.770461	0.89155	0.561058	0.594453	0.688056	0.614522	1.0899	0.953731	0.869211	0.970947	0.0213504
XLOC_019957	Rccd1	TSS22387	chr7:80316615-80324454	3.70289	3.65092	4.25363	3.86915	4.09473	3.88468	3.89719	3.95887	3.26955	2.91109	3.61753	3.26606	0.0215538
XLOC_006168	Gm15217	TSS6870	chr14:46379523-46390599	0.0939137	0.167537	0.160654	0.140702	0	0.0579623	0.0298976	0.0292866	0	0.0289833	0	0.0096611	0.0217102
XLOC_004769	Id2	TSS5326	chr12:25093798-25096092	162.183	181.301	188.182	177.222	195.669	188.548	181.345	188.521	167.854	190.749	195.184	184.596	0.021768
XLOC_001328	Ppp1r14c	TSS1484	chr10:3366149-3464975	2.53924	2.24403	2.19055	2.32461	2.94311	2.26078	2.41973	2.54121	2.72257	2.55577	2.43158	2.56997	0.0221439
XLOC_002799	Vamp2	TSS3126	chr11:69088527-69092381	33.7053	26.4591	27.4776	29.214	25.6419	29.4612	27.4542	27.5191	32.1573	23.954	24.8768	26.996	0.0222037
XLOC_014936	Ripk2	TSS16784	chr4:16123374-16163498	4.51398	4.72578	4.88294	4.70757	4.21793	4.53897	4.82272	4.52654	4.05696	4.29495	4.20185	4.18459	0.022291
XLOC_014033	Kcnc4	TSS15752	chr3:107438302-107458898	0.0853681	0.0588237	0.0539292	0.0660403	0.147096	0.188262	0.205581	0.180313	0.17161	0.120336	0.106092	0.132679	0.0224915
XLOC_016473	Sh3tc1	TSS18512	chr5:35697179-35729276	7.6086	6.60135	6.25852	6.82282	6.5016	7.09775	5.29409	6.29781	7.13071	6.30601	5.75902	6.39858	0.0225126
XLOC_009202	Prss33	TSS10275	chr17:23833360-23835767	0.0693029	0.0245921	0.0282084	0.0407011	0.04618	0.0756715	0.0261374	0.0493296	0.0529852	0	0	0.0176617	0.0225462
XLOC_001339	Lrp11	TSS1498	chr10:7589799-7625477	1.03618	1.22193	0.993252	1.08379	1.04896	1.22873	0.931377	1.06969	1.28208	1.43861	1.13552	1.2854	0.0226212
XLOC_006875	1810041H14Rik	TSS7658,TSS7659	chr14:121876860-122021035	2.19054	3.7005	3.68113	3.19072	1.88503	2.31152	1.48735	1.89463	1.52422	2.73919	2.52551	2.26297	0.0227091
XLOC_002022	2010001E11Rik	TSS2282	chr10:39920381-39926923	0	0	0	0	0	0.0206791	0.0145726	0.0117506	0.0180732	0.0216739	0.012485	0.0174107	0.0227719
XLOC_001690	Chst11	TSS1904	chr10:82985496-83195891	13.0862	11.1465	10.0803	11.4377	10.4807	9.49975	11.1964	10.3923	13.7432	12.2502	11.163	12.3855	0.0227727
XLOC_012200	1700007K13Rik	TSS13701	chr2:28462000-28466324	0.236506	0.234652	0.241229	0.237462	0.415612	0.464768	0.272625	0.384335	0.364407	0.456682	0.424135	0.415075	0.0228219
XLOC_005052	2810029C07Rik	TSS5645	chr12:111572316-111574402	2.85652	2.78362	3.18487	2.94167	2.92203	3.02018	2.40898	2.78373	2.30385	1.91082	2.60706	2.27391	0.0228792
XLOC_014871	Pank4	TSS16710	chr4:154964122-154980938	17.5428	17.7142	19.6304	18.2958	20.1723	19.2326	17.5494	18.9848	16.059	15.1708	17.2484	16.1594	0.0229856
XLOC_006344	Nudt18	TSS7060	chr14:70577846-70582571	1.39173	1.4365	1.27807	1.36877	1.46696	1.54637	1.38446	1.46593	1.51486	1.64328	1.48232	1.54682	0.022987
XLOC_007173	Selo	TSS8000	chr15:89089106-89123150	11.1912	11.8459	12.5943	11.8771	14.1138	12.1086	11.6463	12.6229	10.4778	10.621	11.6573	10.9187	0.0230385
XLOC_004359	Agr2	TSS4868	chr12:35992924-36004081	0.732591	1.05382	0.705681	0.830697	1.22468	1.1123	0.81002	1.049	1.02781	1.24139	1.03035	1.09985	0.0231379
XLOC_014060	Fndc7	TSS15781	chr3:108853677-108890008	0.020735	0.0181707	0.0141649	0.0176902	0.00754816	0.00626479	0.0248894	0.0129008	0.0107506	0.0096431	0	0.0067979	0.0232235
XLOC_000317	Ing5	TSS371	chr1:93803964-93822100	10.7247	10.1459	11.2282	10.6996	9.82536	10.5778	11.1603	10.5212	10.2515	9.3202	10.556	10.0426	0.0232805
XLOC_015749	Abhd1	TSS17707	chr5:30950065-30960327	1.50171	1.44273	1.62956	1.52467	1.48954	1.98086	1.62007	1.69682	1.21872	0.948816	1.22833	1.13196	0.0233155
XLOC_014853	Plekhg5	TSS16687,TSS16688	chr4:152086862-152115404	11.4183	8.24729	8.03032	9.23197	8.10006	8.54917	7.70158	8.11694	11.2423	8.14701	7.88171	9.09034	0.0235665
XLOC_023905	Pcdh19	TSS26756	chrX:133582860-133688993	3.22811	2.66555	2.27584	2.72317	2.6705	2.56267	2.84214	2.69177	3.79572	3.07041	2.61342	3.15985	0.0235895
XLOC_013670	Cpb1	TSS15348	chr3:20249483-20275729	0.309196	0.233732	0.317846	0.286925	0.307412	0.273631	0.254541	0.278528	0.362759	0.325517	0.406134	0.364803	0.0236713
XLOC_015508	Fblim1	TSS17430,TSS17431	chr4:141576061-141606052	37.1243	34.044	30.5437	33.904	32.642	35.826	32.6212	33.6964	41.5298	40.0664	34.0684	38.5549	0.023849
XLOC_017423	Gpr27	TSS19560	chr6:99692678-99693818	4.10783	3.04964	4.06197	3.73981	4.47406	4.24149	4.02813	4.24789	4.90058	4.4426	5.17873	4.84064	0.0239382
XLOC_016532	Tlr6	TSS18583	chr5:64953094-64960034	0.43607	0.538892	0.355032	0.443331	0.369978	0.398053	0.441362	0.403131	0.369804	0.470601	0.249798	0.363401	0.0242002
XLOC_016110	Rasal1	TSS18108,TSS18109	chr5:120648811-120679610	0.471347	0.316842	0.304488	0.364226	0.25541	0.351196	0.201685	0.26943	0.294475	0.217098	0.154232	0.221935	0.0243488
XLOC_007109	Fam83f	TSS7924	chr15:80671846-80700425	1.41712	1.51437	1.30038	1.41062	1.55231	1.83227	1.39724	1.59394	2.0303	2.05376	1.64704	1.91037	0.0243558
XLOC_004397	Insm2	TSS4911	chr12:55598916-55602017	0.00928265	0	0	0.00309422	0.0104436	0.120979	0.00878451	0.0467357	0.021251	0.0084791	0.0149856	0.0149052	0.02441
XLOC_004797	Cdhr3	TSS5356	chr12:33033795-33092875	0.00503526	0	0	0.00167842	0	0.0046812	0	0.0015604	0.0118058	0.00467182	0.00829124	0.00825629	0.0245133
XLOC_021638	Pcnxl2	TSS24234	chr8:125751507-125898317	0.159615	0.104589	0.145446	0.13655	0.139119	0.137853	0.164808	0.14726	0.19601	0.139213	0.166367	0.167197	0.0245233
XLOC_010039	Celf4	TSS11258	chr18:25477619-25753983	1.84107	1.79998	2.25788	1.96631	1.82929	1.53831	1.65148	1.67303	1.42402	1.39528	1.6127	1.47733	0.0246248
XLOC_016737	Sgsm1	TSS18810,TSS18811	chr5:113243219-113310786	2.57548	2.19293	1.99899	2.2558	2.4353	2.72499	2.15708	2.43912	2.3995	2.08643	1.88078	2.12224	0.024893
XLOC_017201	Gm5111	TSS19313	chr6:48589444-48590584	0.0413829	0.0359238	0.0635398	0.0469488	0	0.112521	0.0792036	0.0639082	0.0813486	0.0586683	0.101038	0.0803516	0.0249431
XLOC_020477	Ppfia1	TSS22968	chr7:144476754-144553729	17.9695	13.4166	13.1185	14.8349	14.3194	13.9749	14.4586	14.251	18.3734	14.0514	13.5204	15.3151	0.0249486
XLOC_001049	Btg2	TSS1180	chr1:134074864-134079155	11.3159	12.531	11.2057	11.6842	12.3701	13.9115	12.5145	12.932	12.7848	13.8642	13.4043	13.3511	0.0250175
XLOC_001047	Optc	TSS1177,TSS1178	chr1:133897193-133907999	0.132999	0.128957	0.258489	0.173482	0.166911	0.190201	0.219459	0.19219	0.170532	0.150722	0.285466	0.20224	0.0250385
XLOC_022130	1700057G04Rik	TSS24760	chr9:92309376-92357876	0	0	0	0	0.0188839	0.0157664	0	0.0115501	0.0275432	0.0165146	0.0289263	0.024328	0.0250807
XLOC_001279	1700056E22Rik	TSS1429	chr1:184033031-184033998	0.889162	0.970523	0.836408	0.898698	1.06367	1.21876	0.981555	1.088	1.13571	1.21477	0.97938	1.10995	0.0251475
XLOC_000729	Ccdc115	TSS820	chr1:34436669-34439672	18.6661	23.4214	23.0835	21.7237	22.9674	22.1565	20.5214	21.8818	18.0614	23.0176	22.7179	21.2656	0.0252255
XLOC_018326	Ncr1	TSS20586	chr7:4337723-4345164	0	0	0	0	0	0	0	0	0.0171911	0.010267	0.0180228	0.0151603	0.0253023
XLOC_016762	Cabp1	TSS18838	chr5:115168690-115186121	1.18773	1.32656	1.47259	1.32896	1.56956	1.84407	1.21119	1.54161	1.53895	1.55492	1.68874	1.5942	0.025439
XLOC_023435	Rgag1	TSS26223	chrX:143099593-143104335	0.080812	0.102826	0.1135	0.099046	0.0577133	0.11819	0.159076	0.11166	0.0578721	0.0662348	0.0902448	0.0714506	0.0255631
XLOC_015738	Drc1	TSS17694	chr5:30341662-30366708	0.150443	0.147513	0.161169	0.153042	0.125264	0.164749	0.176699	0.155571	0.113703	0.0847246	0.0971213	0.0985163	0.025624
XLOC_001814	Grip1	TSS2052,TSS2053,TSS2054	chr10:119454033-120112965	5.15323	3.762	3.53083	4.14869	3.71909	3.85418	3.82486	3.79938	5.32487	4.02492	3.6911	4.34696	0.0258123
XLOC_018870	Whamm	TSS21185	chr7:81571291-81596836	3.45019	2.77741	3.10091	3.1095	3.15301	3.42057	2.96337	3.17898	3.58491	2.97144	3.21405	3.2568	0.0259113
XLOC_005220	Foxf2	TSS5821	chr13:31625815-31631406	0.0108758	0	0	0.00362527	0.0365763	0.0301435	0.0307804	0.0325001	0.0415038	0.0296319	0.017407	0.0295142	0.0259151
XLOC_007390	Fbxo32	TSS8244	chr15:58175878-58214892	2.15162	1.73065	1.53523	1.80583	1.49015	1.97204	1.95745	1.80655	2.42388	2.12494	2.02662	2.19181	0.0259304
XLOC_006533	Slc18a3	TSS7269	chr14:32408202-32465909	0	0	0	0	0.0134382	0.0219825	0.0110918	0.0155042	0.0177324	0.0104939	0.0185612	0.0155958	0.0259439
XLOC_007293	Osmr	TSS8136	chr15:6813576-6874313	0.838523	0.820449	1.00814	0.889037	0.730459	0.817491	0.806625	0.784858	0.675576	0.552228	0.71538	0.647728	0.0261618
XLOC_022908	Fbxw27	TSS25621	chr9:109766044-109790650	0	0	0.0215398	0.00717993	0.0118209	0.0374116	0.0206389	0.0232905	0.025676	0.0203763	0.0357391	0.0272638	0.0261982
XLOC_004809	Lsmem1	TSS5372	chr12:40176385-40199315	0.0292799	0.0500408	0.0147357	0.0313521	0.0633127	0.0659244	0.194617	0.107951	0.0113288	0.0401591	0	0.0171626	0.02625
XLOC_015972	Anxa3	TSS17955	chr5:96793384-96845968	21.704	26.2654	29.3325	25.7673	27.5058	25.0973	25.201	25.9347	19.6921	22.7984	25.7968	22.7624	0.0262706
XLOC_016673	Gm17660	TSS18743	chr5:104070059-104077608	0.0517015	0	0.0528538	0.0348518	0.0569183	0.0937997	0	0.0502393	0.0808485	0.0487632	0.0851816	0.0715978	0.0262881
XLOC_021777	Pate2	TSS24381	chr9:35669638-35672889	0.188547	0.256526	0.233049	0.226041	0.0780731	0.13215	0.178801	0.129675	0.114196	0.130439	0.147965	0.130867	0.0263547
XLOC_015036	Exosc3	TSS16895	chr4:45316629-45320603	37.4414	43.5293	41.8983	40.9563	46.6881	40.8058	41.2228	42.9056	39.0266	46.0005	44.783	43.27	0.0263658
XLOC_022428	Ap1m2	TSS25087	chr9:21295456-21312333	16.3868	18.0253	19.3897	17.9339	18.951	18.5114	17.0571	18.1732	15.0106	16.3927	18.4931	16.6321	0.0263724
XLOC_018148	Lrrc23	TSS20378	chr6:124769868-124779727	0.350551	0.365175	0.334951	0.350226	0.33042	0.453975	0.417563	0.400653	0.263888	0.237167	0.259684	0.25358	0.0264008
XLOC_012869	Foxs1	TSS14439	chr2:152931897-152933208	2.86378	2.84998	2.30303	2.67226	3.63407	4.22985	1.9905	3.28481	3.2626	3.07463	2.68665	3.00796	0.0264403
XLOC_001478	Msl3l2	TSS1654	chr10:56014293-56228689	4.97525	5.66994	5.04257	5.22925	6.8104	5.73278	5.27244	5.93854	5.36902	6.38035	5.69421	5.81453	0.0265128
XLOC_013230	Otol1	TSS14852	chr3:70007612-70028708	0	0	0	0	0.0594657	0.014218	0.0144391	0.0293743	0.0119332	0.00703586	0.0125621	0.0105104	0.0265252
XLOC_002102	Nrbf2	TSS2366	chr10:67266688-67285281	6.96684	7.27843	6.916	7.05376	7.45156	7.19677	7.16233	7.27022	6.45774	6.47571	6.42018	6.45121	0.0265368
XLOC_016248	Stag3	TSS18265	chr5:138280508-138312393	1.17898	0.916237	1.10785	1.06769	0.973319	1.1285	1.11538	1.0724	0.919944	0.690551	0.965865	0.858787	0.0266702
XLOC_016867	Lat2	TSS18952	chr5:134600102-134615025	0.746519	0.79666	0.94647	0.829883	0.806581	0.803951	0.701102	0.770545	0.492711	0.56002	0.554895	0.535875	0.0267065
XLOC_022197	6430571L13Rik	TSS24831	chr9:107340639-107349683	0.465899	0.552984	0.498232	0.505705	0.565221	0.562501	0.433965	0.520562	0.370385	0.439802	0.436464	0.41555	0.0268631
XLOC_004136	Slc16a6	TSS4624,TSS4625	chr11:109440077-109573329	5.32203	4.42566	5.33294	5.02688	4.38239	4.43016	5.03133	4.61463	4.53898	3.71849	4.14452	4.134	0.0268685
XLOC_011460	Olfr1034	TSS12856	chr2:86046443-86047466	0.20181	0.274631	0.287992	0.254811	0.246369	0.330785	0.304875	0.29401	0.0951199	0.114878	0.194127	0.134708	0.0270585
XLOC_023758	Xlr4a	TSS26593	chrX:73074344-73082507	0.0136786	0.188043	0.0981786	0.0999667	0.329204	0.0501509	0.636379	0.338578	0.369686	0.514985	0.293822	0.392831	0.0272181
XLOC_012145	Ndor1	TSS13639	chr2:25244812-25255414	9.89467	8.06203	8.05811	8.6716	8.94543	9.64522	7.88657	8.82574	9.02438	7.24126	7.57611	7.94725	0.0272219
XLOC_016659	Plac8	TSS18729	chr5:100553732-100572205	70.1497	99.6487	84.6919	84.8301	105.145	98.9607	90.3963	98.1673	85.1077	126.898	105.625	105.877	0.0272709
XLOC_005343	Ntrk2	TSS5965,TSS5966	chr13:58806568-59133970	1.98318	1.50479	1.4562	1.64806	1.79936	2.32007	2.44476	2.18806	2.52271	2.49892	2.28414	2.43526	0.0273007
XLOC_015388	Hcrtr1	TSS17290,TSS17291	chr4:130130216-130139162	0.0867704	0.102504	0.194403	0.127892	0.117132	0.0524716	0.0729454	0.0808497	0.0367862	0.0433111	0.107471	0.0625228	0.0276626
XLOC_003922	Dlx4	TSS4394	chr11:95140446-95159047	0.0102634	0	0.0105577	0.00694037	0	0.00957423	0	0.00319141	0.0158816	0.00942352	0.0166412	0.0139821	0.0277644
XLOC_014846	Errfi1	TSS16679	chr4:150855090-150868880	16.2213	14.5071	15.0595	15.2626	15.0487	16.8553	14.985	15.6297	16.5971	15.1691	15.5183	15.7615	0.0278336
XLOC_022154	Cep70	TSS24786	chr9:99243467-99300403	5.53844	6.06923	6.71928	6.10898	5.1874	5.47363	6.38078	5.6806	4.80458	4.98634	6.09732	5.29608	0.0279399
XLOC_015391	Serinc2	TSS17295,TSS17296	chr4:130253496-130275586	17.0249	18.6785	17.9352	17.8795	19.4453	21.817	19.7123	20.3249	19.6818	20.4648	19.4689	19.8718	0.0279428
XLOC_020816	Dnajb1	TSS23338,TSS23339	chr8:83608174-83612653	18.423	20.9233	22.497	20.6144	23.412	22.1144	23.8044	23.1103	20.3374	22.478	23.526	22.1138	0.0281635
XLOC_002573	Slit3	TSS2878	chr11:35121455-35708507	9.34646	6.14764	4.52231	6.67214	4.40252	5.69478	5.77127	5.28952	10.9919	8.64595	5.97939	8.53908	0.0282006
XLOC_021315	Lzts1	TSS23892	chr8:69135502-69140953	0.976172	0.833923	0.859775	0.889957	0.849785	0.837533	1.21559	0.967636	1.18117	1.03112	1.18568	1.13266	0.0282275
XLOC_014009	Phtf1os	TSS15725	chr3:103914119-104007491	0.502532	0.835326	1.21032	0.849393	0.859058	0.892662	0.931592	0.894437	0.325956	0.505697	0.933686	0.588446	0.0283215
XLOC_010992	4930552P12Rik	TSS12319	chr19:55640588-55702204	0.0221591	0.0127843	0.0075503	0.0141646	0.00802615	0.0133486	0.0280251	0.0164666	0.0114863	0.00683409	0	0.0061068	0.0283629
XLOC_023077	A230072C01Rik	TSS25815,TSS25816	chrX:20951664-20987349	3.30302	3.82863	4.42729	3.85298	3.60999	3.62001	3.91468	3.71489	2.66304	2.64291	3.50691	2.93762	0.028374
XLOC_008923	Adgrf1	TSS9967	chr17:43270346-43324406	0.714295	0.601104	0.69739	0.67093	0.34069	0.393858	0.559264	0.431271	0.594415	0.512178	0.534962	0.547185	0.0283887
XLOC_009558	Lrg1	TSS10681	chr17:56119677-56121946	0.058827	0.0716811	0.0793247	0.0699443	0.0915659	0.167323	0.0738719	0.11092	0.0295984	0.0522953	0.0624167	0.0481035	0.028418
XLOC_020862	Gm2694	TSS23389,TSS23390	chr8:87472811-87525554	0.0517907	0	0.0700565	0.0406157	0.176392	0.143717	0.048486	0.122865	0.093509	0.0780135	0.136308	0.10261	0.028478
XLOC_021452	Ces1d	TSS24041	chr8:93166071-93197804	0.113026	0.142125	0.174358	0.14317	0.134622	0.26778	0.0460637	0.149489	0.0631282	0.112186	0.118647	0.0979871	0.0285633
XLOC_016457	Tmem129	TSS18495	chr5:33653215-33657832	14.2956	16.8081	16.2664	15.79	18.08	15.6415	16.3107	16.6774	13.7167	16.0963	15.2356	15.0162	0.0287375
XLOC_006763	Ptk2b	TSS7522,TSS7523	chr14:66153256-66281052	1.447	1.05102	0.807094	1.1017	1.147	1.61961	1.16558	1.31073	1.65674	1.41733	1.19185	1.42197	0.0287618
XLOC_016199	Mlxipl	TSS18209	chr5:135106890-135138382	2.8428	1.47892	1.67417	1.99863	1.75441	2.17731	1.27628	1.736	2.27338	1.08541	1.35463	1.57114	0.0287621
XLOC_006297	2700070H01Rik	TSS7009	chr14:63055072-63058149	0.11389	0.0830879	0.0776647	0.0915475	0.115219	0.0606478	0.0986973	0.0915214	0.0890872	0.0530061	0.0616514	0.0679149	0.0288467
XLOC_004342	6030469F06Rik	TSS4850	chr12:31168861-31185922	0.0225971	0	0.0115676	0.0113882	0.0367474	0.0205057	0.0107466	0.0226666	0.0355341	0.0106095	0.0184548	0.0215328	0.0288626
XLOC_001421	Tspyl4	TSS1594	chr10:34297420-34301320	5.6185	6.06115	5.99507	5.89157	5.43278	5.80423	6.11405	5.78369	5.45426	5.75465	5.75646	5.65512	0.0288846
XLOC_022018	Igdcc3	TSS24639	chr9:65141188-65185870	2.38165	1.90503	1.47498	1.92055	2.00498	1.81889	1.87878	1.90088	2.59284	2.20355	1.8672	2.2212	0.0289221
XLOC_000935	Glrp1	TSS1050	chr1:88499870-88510066	0.00856197	0	0.00873524	0.00576574	0.0187316	0.0231009	0.0160092	0.0192806	0.013283	0.00786729	0.013666	0.0116054	0.0289396
XLOC_002067	Ddit4	TSS2329	chr10:59949674-59951770	24.7947	27.2261	27.1375	26.3861	27.6008	30.0947	30.0523	29.2493	27.8652	30.209	32.0756	30.0499	0.0289781
XLOC_002557	4930524B15Rik	TSS2860	chr11:31965632-31979651	0.0848094	0.0806618	0.0967768	0.087416	0.13905	0.0835568	0.10738	0.109996	0.059507	0.0445906	0.0767612	0.0602863	0.0290078
XLOC_021459	Nudt21	TSS24048	chr8:94019402-94037039	43.1803	54.0621	49.3456	48.8627	50.9291	48.1254	47.63	48.8948	43.8405	55.291	50.4787	49.8701	0.0291257
XLOC_005494	Ppap2a	TSS6131	chr13:112800776-112927380	33.5287	35.3961	39.3033	36.076	37.0575	38.6191	34.03	36.5689	31.6242	31.9961	36.9723	33.5309	0.0292099
XLOC_002652	Phykpl	TSS2965	chr11:51584756-51606881	3.92252	4.08885	4.19241	4.06793	3.4276	3.96506	3.54596	3.64621	3.49284	3.27757	3.55176	3.44072	0.0295947
XLOC_000200	Plcd4	TSS232,TSS233	chr1:74409383-74588028	0.211742	0.187988	0.213449	0.204393	0.264829	0.177253	0.189103	0.210395	0.176942	0.138964	0.186622	0.167509	0.0296102
XLOC_005035	Degs2	TSS5627	chr12:108371152-108702306	1.66205	1.98073	1.83579	1.82619	2.29422	2.39898	2.00461	2.2326	1.77664	2.05885	1.89979	1.91176	0.0296498
XLOC_015735	Hadhb	TSS17691	chr5:30155252-30184593	38.5199	51.4158	50.4031	46.7796	42.6891	40.0586	42.6346	41.7941	36.0351	46.93	45.8207	42.9286	0.0301012
XLOC_018256	Plbd1	TSS20503	chr6:136612070-136661893	1.43681	1.91036	1.76429	1.70382	1.43921	1.98065	1.51139	1.64375	1.24706	1.71227	1.44492	1.46808	0.03015
XLOC_009031	C030034I22Rik	TSS10091	chr17:69416446-69419192	1.53766	1.46841	1.95427	1.65345	1.64406	1.64314	1.77109	1.6861	1.22495	1.02803	1.71526	1.32275	0.030212
XLOC_003089	Hoxb4	TSS3448	chr11:96318266-96321638	11.1735	9.32618	13.4249	11.3082	11.8512	10.552	10.817	11.0734	9.2118	6.24401	9.67344	8.37642	0.0302808
XLOC_013051	Chrna4	TSS14646	chr2:181022310-181039177	1.58684	1.5039	1.1515	1.41408	1.56635	1.70531	1.34457	1.53874	1.73753	1.65113	1.39764	1.59543	0.0304828
XLOC_018575	Fcgbp	TSS20855	chr7:28071235-28120864	0.0960009	0.0760154	0.054507	0.0755078	0.0502399	0.0628009	0.0623036	0.0584481	0.112438	0.0926157	0.0818286	0.0956274	0.0305766
XLOC_021463	Pllp	TSS24052	chr8:94674894-94696242	3.74735	4.21375	3.63241	3.8645	5.35572	6.07219	4.45766	5.29519	7.3845	6.47131	7.96739	7.2744	0.0305787
XLOC_001065	Pkp1	TSS1198	chr1:135871394-135919024	0.135376	0.0692095	0.0807094	0.0950983	0.0795367	0.144188	0.121545	0.11509	0.190518	0.121442	0.109897	0.140619	0.0310204
XLOC_022867	Tex264	TSS25572,TSS25573	chr9:106658745-106685952	25.4805	30.514	30.9509	28.9818	32.9683	32.0998	26.4509	30.5063	24.2523	28.199	29.2627	27.238	0.0311086
XLOC_022027	Pif1	TSS24648	chr9:65587204-65595962	7.69089	6.47003	7.14621	7.10238	6.66482	6.56536	6.69993	6.64337	6.47977	5.45765	6.51989	6.15244	0.0311444
XLOC_011887	Ergic3	TSS13341	chr2:156008124-156018279	79.6216	86.0187	83.5059	83.0487	97.6403	110.082	83.7906	97.171	83.1575	92.1675	90.313	88.546	0.0314693
XLOC_022784	Snap91	TSS25480	chr9:86765926-86880449	11.4403	11.0397	12.0128	11.4976	12.6857	12.5333	12.7308	12.6499	11.0782	10.5801	11.7752	11.1445	0.0315449
XLOC_015366	Tlr12	TSS17259	chr4:128615445-128618619	1.88381	1.61674	1.31091	1.60382	1.4631	1.80364	1.58254	1.61643	2.09844	1.86371	1.43801	1.80005	0.0317171
XLOC_018324	Lilra5	TSS20584	chr7:4237753-4243463	0.0587559	0.0642301	0.0836921	0.0688927	0.0631989	0.0530038	0.0279974	0.0480667	0.0407477	0.0348961	0.0486189	0.0414209	0.0317279
XLOC_016810	Tctn1	TSS18892	chr5:122209728-122264460	8.0927	6.14294	6.46339	6.89968	6.60472	7.50727	6.0952	6.73573	7.64276	5.44412	6.07057	6.38582	0.0318322
XLOC_016087	B230112J18Rik	TSS18083	chr5:116312359-116318274	0.320686	0.317679	0.289752	0.309372	0.24346	0.232684	0.202001	0.226048	0.19358	0.162643	0.057858	0.138027	0.0318439
XLOC_018280	Ldhb	TSS20534	chr6:142490248-142507957	228.611	277.856	286.342	264.27	291.413	264.715	231.099	262.409	201.947	227.892	251.242	227.027	0.0318554
XLOC_017569	Clec2i	TSS19728	chr6:128848043-128898167	0	0.0135617	0.0495125	0.0210247	0.0246312	0.0807424	0.0379945	0.0477894	0.0255458	0.0445833	0.0654173	0.0451821	0.0318667
XLOC_015274	Gm1661	TSS17161	chr4:117213332-117251917	0.0906579	0.0656211	0.0773625	0.0778805	0.0208673	0.157313	0.0691305	0.0824369	0.15613	0.100021	0.125006	0.127052	0.0319212
XLOC_019663	Zfp27	TSS22064,TSS22065	chr7:29893336-29906567	5.6975	6.46757	6.99492	6.38666	5.66305	5.37231	6.49289	5.84275	5.31093	5.89415	6.24694	5.81734	0.0319912
XLOC_014657	Tmem54	TSS16464	chr4:129105529-129121925	5.13972	5.82882	6.29545	5.75466	6.40208	5.6106	4.9613	5.65799	4.21873	5.00815	5.82139	5.01609	0.0319995
XLOC_012304	Rnd3	TSS13817	chr2:51130438-51149111	21.5999	23.4831	26.1852	23.7561	20.4217	21.0144	24.1021	21.8461	20.6608	22.735	24.8037	22.7332	0.0320239
XLOC_015705	Asic3	TSS17656	chr5:24413450-24417834	0.313396	0.171758	0.23369	0.239615	0.375949	0.324585	0.1887	0.296411	0.203656	0.112637	0.122421	0.146238	0.0320577
XLOC_001034	Mfsd4	TSS1160	chr1:132026620-132068062	0.507628	0.403329	0.336306	0.415754	0.353525	0.43121	0.252148	0.345628	0.392186	0.33124	0.270121	0.331182	0.0321004
XLOC_000714	Adgrb3	TSS805	chr1:25067475-25829707	0.169938	0.125206	0.168737	0.154627	0.14936	0.236376	0.182037	0.189258	0.232823	0.239339	0.243968	0.23871	0.0321119
XLOC_022713	Zfp609	TSS25395	chr9:65691582-65827564	14.6257	9.6271	7.9828	10.7452	7.69878	7.55034	9.89994	8.38302	15.5864	11.348	9.83656	12.257	0.0322351
XLOC_008512	Zbtb21	TSS9511	chr16:97947434-97962621	5.21166	4.52592	4.71925	4.81894	4.37705	4.35151	4.92512	4.55123	4.76774	3.87941	4.37225	4.3398	0.0322799
XLOC_002695	Zfp692	TSS3013	chr11:58307068-58314613	11.3218	8.64172	11.8068	10.5901	12.8426	12.0219	10.307	11.7238	9.95002	7.24549	9.4847	8.8934	0.0323433
XLOC_013016	Nespas	TSS14609	chr2:174281236-174346742	0.666686	0.620016	0.758049	0.681584	0.719024	0.483409	0.713871	0.638768	0.528878	0.399215	0.63231	0.520134	0.0325865
XLOC_023429	Vsig1	TSS26212,TSS26213	chrX:140907607-140939472	0.162709	0.297432	0.121215	0.193785	0.215638	0.1646	0.228236	0.202825	0.242188	0.344289	0.213448	0.266642	0.0327124
XLOC_013995	Ptgfrn	TSS15710	chr3:101040235-101110166	24.0634	17.8141	15.0398	18.9724	18.165	18.4213	20.0752	18.8872	26.9823	23.5151	20.2832	23.5935	0.033027
XLOC_022364	9230110C19Rik	TSS25016	chr9:8021671-8042823	7.70682	8.60713	9.4219	8.57862	7.48312	8.09262	8.74153	8.10576	7.32812	8.19839	9.2126	8.24637	0.0331865
XLOC_021358	Ano8	TSS23938	chr8:71469193-71486067	10.0551	7.8602	8.04793	8.65441	8.09971	7.13962	7.59173	7.61035	10.2125	8.15366	8.35062	8.90559	0.0332302
XLOC_001691	D10Wsu102e	TSS1905	chr10:83360220-83368835	19.675	18.4362	18.3196	18.8103	18.5162	18.7327	19.2512	18.8334	20.3747	19.6299	19.0325	19.679	0.0332557
XLOC_017564	Tspan11	TSS19722	chr6:127887621-127953031	2.14084	2.17043	2.31475	2.20867	2.17212	2.53721	2.51713	2.40882	2.41867	2.7097	2.82595	2.65144	0.0332875
XLOC_020292	Gsg1l	TSS22757	chr7:125878418-126082411	0.614852	0.55813	0.552013	0.574998	0.781238	0.744219	0.713386	0.746281	0.694673	0.678787	0.709061	0.694174	0.0332923
XLOC_005326	Prr7	TSS5946	chr13:55464266-55473155	4.49268	5.07063	4.68298	4.74876	5.45097	4.42546	4.52442	4.80028	5.1983	5.48114	5.4963	5.39191	0.0333061
XLOC_003024	2018-09-04	TSS3375,TSS3376	chr11:87578388-87590539	15.9243	18.1858	18.375	17.495	18.0586	18.9599	15.4763	17.4983	13.3682	13.159	14.5294	13.6855	0.0333315
XLOC_004149	4732490B19Rik	TSS4638	chr11:113203314-113209669	0.153943	0.105752	0.21214	0.157278	0.129768	0.156127	0.130552	0.138816	0.113459	0.0502587	0.134201	0.0993062	0.0334827
XLOC_001641	Apc2	TSS1848	chr10:79697304-80369637	0.638221	0.532436	0.488829	0.553162	0.506249	0.597484	0.600183	0.567972	0.861493	0.8822	0.682093	0.808595	0.0334849
XLOC_002016	Marcks	TSS2276	chr10:37133242-37138926	180.325	161.854	161.719	167.966	182.784	179.953	176.288	179.675	194.828	189.586	181.14	188.518	0.0335205
XLOC_005057	5033406O09Rik	TSS5650	chr12:111941990-111944482	1.22497	1.70158	1.59858	1.50838	1.35558	1.63685	1.45073	1.48105	1.08084	1.5021	1.32013	1.30102	0.0335606
XLOC_009064	Gemin6	TSS10131	chr17:80224488-80228497	12.8985	19.529	17.6517	16.6931	18.6719	16.7694	17.1878	17.543	14.853	21.8286	18.8063	18.496	0.0336058
XLOC_014615	Rragc	TSS16417	chr4:123917432-123936997	33.082	30.0674	27.1846	30.1113	30.8204	29.7647	28.8025	29.7959	34.2383	32.2429	29.4146	31.9653	0.0336899
XLOC_009961	Ier3ip1	TSS11159	chr18:76930026-76941614	51.8957	64.9273	66.6792	61.1674	63.5329	60.697	60.883	61.7043	53.88	66.18	67.7814	62.6138	0.0336947
XLOC_003308	Tmc8	TSS3697,TSS3698	chr11:117782296-117793137	1.99449	1.73289	1.64439	1.79059	1.67492	1.7412	1.56438	1.66017	1.81817	1.54135	1.33216	1.56389	0.0341342
XLOC_022887	Tcta	TSS25598	chr9:108302957-108305951	10.7173	13.0208	12.9352	12.2244	12.2757	13.5421	11.4335	12.4171	10.2999	12.2095	12.1483	11.5526	0.0341405
XLOC_021098	BC021891	TSS23647	chr8:125910449-125947439	5.82668	4.53917	4.25938	4.87508	4.38837	4.87943	4.15365	4.47382	5.29494	4.26665	3.8764	4.47933	0.0341783
XLOC_020462	4933417O13Rik	TSS22951	chr7:143107253-143427042	0.0633574	0.0908853	0.0755937	0.0766121	0.0229139	0.056955	0.1104	0.063423	0.0163838	0.0587617	0.0510307	0.0420587	0.0344276
XLOC_020636	7420700N18Rik	TSS23141	chr8:31367748-31382438	0.0105186	0.0183114	0.0109331	0.0132544	0	0	0.0101049	0.0033683	0	0	0	0	0.0345926
XLOC_002409	Erbb3	TSS2693	chr10:128569367-128589501	6.69285	5.15013	3.98175	5.27491	4.15039	4.52033	5.82419	4.83164	8.49006	6.07044	5.25397	6.60482	0.0347965
XLOC_022927	Pdcd6ip	TSS25651	chr9:113651743-113708259	33.0744	25.2358	21.8312	26.7138	23.3805	23.4591	24.363	23.7342	34.8971	28.1311	25.5039	29.5107	0.0348576
XLOC_016395	Kcnh2	TSS18428,TSS18429	chr5:24319588-24351604	7.6131	5.94883	6.01998	6.5273	6.82402	6.86861	6.62213	6.77159	8.34457	7.37132	7.01514	7.57701	0.034875
XLOC_015403	Rab42	TSS17310	chr4:132302193-132303356	0.685311	0.899624	0.86133	0.815422	0.84871	0.71958	0.983249	0.850513	0.764528	0.969151	0.987892	0.90719	0.0349453
XLOC_009235	Mapk8ip3	TSS10313	chr17:24896499-24936977	14.0372	10.0896	11.9891	12.0386	12.3204	12.1034	10.6809	11.7016	13.1177	8.97829	10.2731	10.7897	0.0350014
XLOC_006313	Scara5	TSS7027	chr14:65666402-65764826	1.41118	1.13177	1.10925	1.2174	1.37669	2.32623	2.92168	2.2082	1.72564	1.67904	1.7462	1.71696	0.0350726
XLOC_007800	Snn	TSS8726	chr16:11066297-11134532	43.6681	44.9055	41.6785	43.4174	41.8418	43.8712	44.2099	43.3076	45.3075	48.1838	44.1275	45.8729	0.0351758
XLOC_022178	Aste1	TSS24811,TSS24812	chr9:105395391-105405756	4.80336	4.85166	6.28442	5.31315	4.59151	4.64841	5.58734	4.94242	4.19461	4.13058	5.15586	4.49368	0.0351864
XLOC_001327	Cr2	TSS1483	chr1:195136810-195176715	0.431136	0.374173	0.508587	0.437965	0.39215	0.302647	0.551644	0.41548	0.342135	0.279129	0.350888	0.324051	0.0352162
XLOC_007612	Hdac10	TSS8507	chr15:89123302-89128700	6.00053	4.90989	5.68669	5.53237	5.67487	6.53492	5.04907	5.75295	5.68445	4.34833	5.04687	5.02655	0.0352203
XLOC_003975	Tns4	TSS4455	chr11:99065677-99089306	0.085925	0.0817422	0.0987259	0.0887977	0.1147	0.151874	0.128718	0.131764	0.125587	0.156194	0.177702	0.153161	0.0352751
XLOC_020070	Lrrc51	TSS22515,TSS22516	chr7:101912988-101933857	3.5961	3.30775	4.45285	3.78557	3.85048	3.6479	4.06915	3.85584	3.2225	2.56334	3.90678	3.23087	0.0353357
XLOC_015431	Lin28a	TSS17339	chr4:134003329-134018816	0.0675288	0.0359634	0.0746273	0.0593732	0.0443235	0.0558172	0.0590913	0.0530773	0.0284033	0.0145654	0.0501787	0.0310491	0.0353567
XLOC_018767	Ccdc114	TSS21070	chr7:45928397-45948956	2.74975	2.59391	2.62641	2.65669	2.87145	2.78686	2.49997	2.71943	2.47336	2.03086	2.14967	2.21796	0.0354726
XLOC_001651	Amh	TSS1859	chr10:80805247-80807648	0.308603	0.215305	0.358108	0.294005	0.427309	0.360043	0.137971	0.308441	0.243465	0.131151	0.232868	0.202495	0.0355699
XLOC_004833	2700097O09Rik	TSS5397	chr12:55045660-55080110	9.86851	13.6736	14.2308	12.591	13.0483	12.1664	12.0242	12.413	8.99812	11.9936	13.0959	11.3625	0.0356453
XLOC_014488	Ppap2b	TSS16276	chr4:105157346-105232767	29.5742	24.7623	20.7435	25.0267	25.9391	28.0915	24.6298	26.2201	32.9191	31.0324	24.7718	29.5744	0.0357288
XLOC_011634	Bahd1	TSS13060	chr2:118901614-118924524	7.64618	6.52269	5.03348	6.40078	6.36758	5.8276	5.90907	6.03475	8.13894	7.39695	6.03901	7.19163	0.0357958
XLOC_009385	Hspa1a	TSS10482	chr17:34969358-34972156	0.882687	0.867476	0.663556	0.804573	1.14306	1.10173	0.640563	0.961784	1.06453	1.16276	1.03486	1.08738	0.0358605
XLOC_014016	Cttnbp2nl	TSS15733,TSS15734	chr3:105001914-105053146	17.5442	14.7883	13.324	15.2188	14.5329	15.7835	15.0394	15.1186	18.1638	15.6609	14.5523	16.1257	0.0358756
XLOC_001740	5730420D15Rik	TSS1962	chr10:95417374-95428640	0.015653	0.026843	0.0321629	0.0248863	0.0347905	0	0	0.0115968	0	0	0	0	0.0361614
XLOC_023975	Tspyl2	TSS26841	chrX:152336851-152342484	10.5802	9.12239	11.2299	10.3108	10.7657	11.5488	9.85083	10.7218	9.41617	8.01233	9.26507	8.89786	0.0361925
XLOC_023658	Aifm1	TSS26479	chrX:48474943-48513563	30.1849	36.2138	37.7449	34.7145	34.9714	31.4342	33.384	33.2632	28.1898	32.2478	33.8794	31.439	0.0362141
XLOC_010463	C030016D13Rik	TSS11727	chr19:27430036-27432631	0.159217	0.197033	0.356547	0.237599	0.246916	0.253165	0.281062	0.260381	0.0682177	0.0892456	0.186363	0.114609	0.0362876
XLOC_009996	Armc4	TSS11206	chr18:7088232-7297901	0.0042209	0.00741458	0.00434964	0.00532837	0.00939004	0	0.0120321	0.00714071	0	0	0	0	0.0362959
XLOC_016437	Slc30a3	TSS18474	chr5:31086105-31093527	1.77256	1.68961	1.65361	1.70526	1.65063	1.81042	1.53936	1.6668	1.39405	1.04323	1.28744	1.24157	0.0367397
XLOC_020364	1700007K09Rik	TSS22836	chr7:131325930-131329499	0.0349269	0.0615207	0.0358236	0.0440904	0	0.0313072	0	0.0104357	0	0	0	0	0.0369521
XLOC_006325	Gnrh1	TSS7039	chr14:67745228-67749436	0.375463	0.36301	0.542215	0.426896	0.284677	0.705335	0.356699	0.448904	0.163459	0.230383	0.268785	0.220876	0.0369782
XLOC_010344	Hnrnpul2	TSS11598	chr19:8819400-8834142	68.6911	55.523	49.7567	57.9903	55.6684	54.6768	58.5975	56.3142	73.0176	63.0297	58.7545	64.9339	0.0371779
XLOC_015875	Atp10d	TSS17849	chr5:72203328-72298771	1.97402	1.60472	1.9343	1.83768	1.67215	1.87247	1.80159	1.78207	1.68371	1.4464	1.60655	1.57889	0.037238
XLOC_005235	Bphl	TSS5837	chr13:34037640-34074074	25.8144	34.07	32.1704	30.6849	35.4934	35.6769	27.3539	32.8414	24.3445	31.0155	29.5303	28.2968	0.0372775
XLOC_021685	Smco4	TSS24282	chr9:15505494-15545259	23.0976	26.1655	24.1214	24.4615	29.0706	25.1285	24.1228	26.1073	24.7098	27.7096	26.8728	26.4307	0.0373397
XLOC_022001	Itga11	TSS24622	chr9:62677854-62783979	0.569341	0.430999	0.348935	0.449758	0.510657	0.71551	0.369449	0.531872	0.693632	0.525947	0.535168	0.584916	0.0374193
XLOC_012143	Rnf224	TSS13637	chr2:25234475-25236787	0.114975	0.100278	0.117642	0.110965	0.143617	0.140303	0.170419	0.151446	0.15829	0.121328	0.157668	0.145762	0.0375385
XLOC_020287	Zkscan2	TSS22752	chr7:123478638-123500449	2.11847	1.6313	2.11532	1.95503	1.1472	1.46209	2.03549	1.54826	1.78965	1.22365	1.4827	1.49867	0.0375516
XLOC_011754	Bmp2	TSS13202	chr2:133552158-133562896	4.79254	4.61929	3.50281	4.30488	3.24531	3.18654	3.23893	3.22359	3.13265	3.50086	2.66262	3.09871	0.0375799
XLOC_005665	Serpinb1a	TSS6310	chr13:32842091-32851185	2.8481	3.34456	3.3904	3.19435	2.79794	3.12921	3.16901	3.03205	2.26231	3.01007	3.05476	2.77571	0.03762
XLOC_022081	Klhl31	TSS24707	chr9:77636731-77660122	0.0445536	0.0153252	0.039712	0.0331969	0.046769	0.0629962	0.250084	0.11995	0.0560168	0.0308826	0.0625292	0.0498095	0.0376914
XLOC_009056	Vit	TSS10123	chr17:78508062-78627409	0.460225	0.465604	0.518351	0.481393	0.334834	0.413996	0.342354	0.363728	0.304991	0.339476	0.276031	0.306833	0.037737
XLOC_014561	Ccdc17	TSS16357	chr4:116557726-116600266	0.462232	0.377226	0.49275	0.444069	0.513794	0.382321	0.34296	0.413025	0.305286	0.286141	0.302002	0.29781	0.0377745
XLOC_022904	Fbxw15	TSS25617	chr9:109552601-109568262	0.418942	0.519489	0.674899	0.537777	0.4165	0.571885	0.429295	0.47256	0.314907	0.4055	0.619851	0.446753	0.0377937
XLOC_017734	Kcp	TSS19905	chr6:29482035-29507952	8.83037	5.81536	6.7042	7.11664	6.38265	6.40632	5.94675	6.24524	8.15775	5.2583	5.64164	6.35256	0.0377994
XLOC_004065	Mpp3	TSS4546	chr11:101999652-102026955	2.4289	2.33902	2.66807	2.47866	1.99969	2.07506	2.32743	2.13406	1.95666	1.55499	2.24152	1.91772	0.0378348
XLOC_006865	Tgds	TSS7644	chr14:118111910-118132765	10.226	12.6091	12.5168	11.784	11.4337	11.045	12.036	11.5049	9.71235	11.536	11.6757	10.9747	0.0379366
XLOC_009203	Prss41	TSS10276	chr17:23836784-23844156	0.536554	0.51336	0.639814	0.563243	0.428831	0.602881	0.555856	0.529189	0.384215	0.323498	0.345077	0.35093	0.0380006
XLOC_016167	Glt1d1	TSS18170	chr5:127632261-127707520	0.833612	0.903587	0.811453	0.849551	0.655654	0.596654	0.819917	0.690742	0.643549	0.56488	0.615354	0.607928	0.0381171
XLOC_019694	Ffar3	TSS22100	chr7:30854329-30856178	0.0125809	0	0.0128214	0.00846743	0.0274111	0.0682479	0.0118739	0.0358443	0.0578945	0.0230643	0.0599785	0.0469791	0.0381173
XLOC_013106	Ghsr	TSS14708	chr3:27371350-27378010	0.0177961	0.0153816	0.0228853	0.0186877	0	0.011768	0.0042177	0.00532857	0	0	0.0144202	0.00480673	0.0382643
XLOC_005046	Mok	TSS5639	chr12:110807797-110840939	2.15981	2.57447	2.5607	2.43166	2.69104	2.54524	2.44387	2.56005	1.80116	2.11984	2.34506	2.08869	0.0386262
XLOC_004502	Rnf113a2	TSS5028	chr12:84409067-84450950	9.39761	11.8131	12.37	11.1936	11.9263	11.7544	10.8318	11.5042	8.79161	10.6348	11.1087	10.1784	0.0387939
XLOC_008969	Treml2	TSS10025	chr17:48300037-48312534	0.140256	0.111063	0.101459	0.117593	0.0992211	0.152279	0.150681	0.13406	0.116862	0.0942855	0.0673458	0.0928311	0.0391792
XLOC_018820	Cers3	TSS21131	chr7:66743503-66823692	0.907182	0.65442	0.737181	0.766261	0.901699	0.873698	1.04312	0.939506	1.1107	0.973659	1.16477	1.08304	0.0392683
XLOC_019163	Tbx6	TSS21509	chr7:126781482-126785548	0.374131	0.244796	0.244619	0.287849	0.320456	0.404963	0.246555	0.323991	0.241995	0.175706	0.163204	0.193635	0.039465
XLOC_004436	Dact1	TSS4952	chr12:71309883-71320107	25.7951	23.8964	20.9974	23.563	20.521	22.6628	23.9793	22.3877	27.6265	25.1202	23.5446	25.4304	0.0394763
XLOC_017777	Mkrn1	TSS19951	chr6:39397820-39420369	18.7342	18.2917	17.0167	18.0142	18.8805	21.3906	17.5657	19.2789	19.9275	18.8744	18.2067	19.0029	0.0396623
XLOC_023928	Nxf3	TSS26781	chrX:136072098-136085255	0.0109242	0.00942379	0.0225493	0.0142991	0.0174079	0.0194094	0.00519793	0.0140051	0.00432331	0	0.00896905	0.00443079	0.0396956
XLOC_022607	Sdhd	TSS25277	chr9:50596339-50603849	162.381	206.653	215.723	194.919	205.28	192.955	185.877	194.704	153.685	199.036	201.327	184.683	0.0397114
XLOC_009151	Phf10	TSS10223	chr17:14943183-14961260	35.7641	36.0645	30.0319	33.9535	36.2268	33.152	32.6066	33.9951	38.2716	39.8765	35.2845	37.8109	0.0397379
XLOC_022463	Acad8	TSS25126	chr9:26974138-26999549	13.7366	15.7348	16.2792	15.2502	16.0694	15.0866	15.1158	15.4239	12.8503	14.0009	15.1817	14.011	0.0397524
XLOC_009210	Atp6v0c,Atp6v0c-ps2	TSS10284	chr17:24163864-24169429	86.397	96.4939	97.4059	93.4323	101.033	106.772	87.4753	98.4268	84.1417	93.7029	92.9931	90.2792	0.0398045
XLOC_003779	Fam101b	TSS4235	chr11:76019194-76027782	16.4881	13.5231	11.8191	13.9434	12.3623	13.3328	13.2547	12.9833	18.1096	16.9971	14.5952	16.5673	0.0398632
XLOC_019352	Tmem150b	TSS21719,TSS21720	chr7:4690927-4725251	0.0503607	0.11068	0.0469993	0.0693467	0.0449631	0.0186059	0.0844401	0.0493364	0.014491	0.0389035	0	0.0177982	0.0398635
XLOC_004121	Pecam1	TSS4607	chr11:106654212-106715281	42.7482	42.3698	45.5804	43.5661	39.3623	41.1174	43.8865	41.4554	39.9782	37.944	39.6831	39.2018	0.0402672
XLOC_016550	Gabrg1	TSS18604	chr5:70751046-70842617	0.0714286	0.0823653	0.124036	0.09261	0.124253	0.0869336	0.146136	0.119108	0.159651	0.168269	0.166279	0.164733	0.0404076
XLOC_012679	Bmf	TSS14230	chr2:118528756-118549678	21.0496	19.5948	17.1935	19.2793	20.4587	20.652	20.727	20.6126	26.1582	28.5771	22.1499	25.6284	0.040455
XLOC_015954	Fam47e	TSS17933	chr5:92571536-92591284	0.014493	0.0217174	0.014863	0.0170245	0.0547185	0.0926457	0.0138009	0.0537217	0.0288302	0.0405171	0.0236383	0.0309952	0.0404785
XLOC_021311	Npy5r	TSS23886	chr8:66679964-66688094	0.0247663	0.0141549	0.00848351	0.0158016	0.008613	0.0217826	0.00784181	0.0127458	0.00652285	0	0	0.00217428	0.040518
XLOC_019277	Ifitm1	TSS21629,TSS21630	chr7:140967428-140969827	24.8134	31.9267	29.9194	28.8865	33.5234	35.1494	26.8262	31.833	26.4009	35.3178	33.0341	31.5843	0.0406041
XLOC_003322	Card14	TSS3714	chr11:119314786-119355510	0.105066	0.0436518	0.0702455	0.0729878	0.0704445	0.191704	0.0914687	0.117872	0.130534	0.0912208	0.0981532	0.106636	0.0406128
XLOC_010562	Sema4g	TSS11831	chr19:44989343-45003395	12.2291	8.86579	9.83745	10.3108	9.01216	10.016	8.42301	9.15039	11.2971	8.24232	9.38177	9.6404	0.0406711
XLOC_001670	Tbxa2r	TSS1882	chr10:81328702-81335174	6.96376	6.90836	6.21522	6.69578	7.62611	8.67443	6.15737	7.48597	7.51554	7.48696	6.48908	7.16386	0.0406897
XLOC_016214	Rasa4	TSS18224	chr5:136083915-136111861	7.39686	6.21971	6.79301	6.80319	7.49847	8.41789	6.87849	7.59828	7.66798	6.64219	7.00396	7.10471	0.0409019
XLOC_023212	Fate1	TSS25966	chrX:71972985-71989046	0.113071	0.0778748	0.0686802	0.086542	0.0967538	0.040225	0	0.0456596	0.0351608	0.0418922	0	0.0256843	0.0410155
XLOC_021960	Snupn	TSS24576	chr9:56950923-56983199	9.49483	11.7261	11.3714	10.8641	11.1353	9.39699	10.1039	10.2121	8.54971	10.8164	10.9242	10.0968	0.0410232
XLOC_003697	Kctd11	TSS4137	chr11:69878263-69880985	5.31421	6.28408	5.97153	5.85661	6.42859	6.46985	6.14031	6.34625	4.7057	5.9842	5.33644	5.34211	0.0410495
XLOC_012333	Fap	TSS13854	chr2:62500935-62574021	2.73748	3.00624	3.79111	3.17828	2.28084	2.80864	3.7525	2.94733	2.28973	2.56701	2.99526	2.61733	0.0411717
XLOC_011349	Slc4a10	TSS12734	chr2:62046514-62326743	0	0.00551708	0.00328863	0.00293524	0.0102299	0.00861144	0.00912933	0.00932356	0.00758647	0.00907767	0.0104804	0.00904818	0.0412328
XLOC_021876	Mcam	TSS24486	chr9:44134657-44142726	41.3273	38.602	38.2513	39.3935	35.9551	41.1822	36.9569	38.0314	38.4728	32.3873	33.2846	34.7149	0.041234
XLOC_011850	Pofut1	TSS13303	chr2:153241531-153270249	17.7275	16.7201	14.383	16.2769	15.3983	15.8557	16.5116	15.9219	19.2516	17.653	16.4002	17.7683	0.0414422
XLOC_000658	Cd34	TSS742	chr1:194938820-194976959	55.3315	61.7251	64.8927	60.6498	57.2332	58.7952	59.8117	58.6134	53.5026	58.8301	60.9611	57.7646	0.0415272
XLOC_022161	Msl2	TSS24794	chr9:101074761-101104799	26.3014	21.3918	22.4497	23.381	20.762	19.9139	24.495	21.7236	27.2786	22.8918	23.1851	24.4518	0.0416423
XLOC_003520	Btnl9	TSS3944	chr11:49168324-49187089	2.88765	2.01818	2.42923	2.44502	2.05791	2.21254	1.99291	2.08779	2.29905	1.68301	1.69574	1.8926	0.0416442
XLOC_013896	Sprr1a	TSS15606	chr3:92483953-92485881	11.2377	7.22411	4.63649	7.69943	13.8587	15.0561	7.1067	12.0072	16.5894	18.7631	13.143	16.1652	0.0417509
XLOC_020489	Mcoln1	TSS22982	chr8:3500518-3515231	13.4316	11.8137	11.4445	12.2299	11.7144	12.4538	11.4173	11.8618	12.9348	11.1437	10.4242	11.5009	0.0418294
XLOC_009581	Slc25a41	TSS10707	chr17:57032771-57041654	0.0307975	0.0274526	0.0156565	0.0246355	0.0174386	0.0572563	0.0290301	0.034575	0.0236569	0.0139399	0	0.0125323	0.0418616
XLOC_009659	Zfp36l2	TSS10797	chr17:84183927-84187947	37.1417	26.9701	26.5376	30.2165	27.4852	28.7691	28.3533	28.2025	40.4368	31.5929	28.7026	33.5774	0.0418748
XLOC_002011	Fam26d	TSS2271	chr10:34037596-34109815	0.00970154	0.00823366	0.00999282	0.00930934	0.00502685	0.00424274	0.00922331	0.0061643	0.0153494	0.0185317	0.015764	0.0165484	0.0418801
XLOC_011017	Csf2ra	TSS12348	chr19:61224401-61228418	10.1502	8.31876	10.2141	9.56102	11.186	11.2963	8.33455	10.2723	9.55127	7.90595	9.3448	8.93401	0.041885
XLOC_003023	Tex14	TSS3373,TSS3374	chr11:86583864-87555823	0.0712908	0.0806684	0.105522	0.0858271	0.0733245	0.0510993	0.0813659	0.0685966	0.0463016	0.0605523	0.0654172	0.0574237	0.0420713
XLOC_001936	Rab32	TSS2191	chr10:10545038-10558207	6.55417	7.22076	7.40732	7.06075	6.74869	8.0783	6.60574	7.14424	6.1599	6.9129	6.78513	6.61931	0.0422673
XLOC_014648	Dlgap3	TSS16452,TSS16453	chr4:127169203-127237022	0.698292	0.688608	0.670719	0.685873	0.539026	0.737418	0.648228	0.641557	0.831241	0.96616	0.856594	0.884665	0.0423047
XLOC_000155	Cd28	TSS182	chr1:60746387-60773359	0.120608	0.109523	0.0996923	0.109941	0.111502	0.0980005	0.145515	0.118339	0.134065	0.123926	0.124863	0.127618	0.0423215
XLOC_020309	Slx1b	TSS22777	chr7:126688926-126695783	4.98168	4.96721	5.24476	5.06455	5.13255	5.59304	5.03146	5.25235	4.51652	4.1404	4.79613	4.48435	0.0423784
XLOC_007161	Trmu	TSS7985	chr15:85879326-85897393	9.74468	9.76194	10.1882	9.89827	10.9442	11.0832	9.61566	10.5477	9.02945	8.72365	9.69832	9.15047	0.042431
XLOC_003381	Gas2l1	TSS3785	chr11:5054130-5065327	16.0371	14.5699	12.7792	14.4621	15.322	13.7191	13.2631	14.1014	16.7638	15.6592	14.3317	15.5849	0.0424357
XLOC_005388	Lpcat1	TSS6017	chr13:73467382-73514538	20.2456	18.4025	17.7653	18.8045	17.5397	19.0478	20.4663	19.0179	20.5839	19.1528	18.3737	19.3701	0.0427302
XLOC_017293	E230016M11Rik	TSS19414	chr6:67035095-67080652	0.84705	0.661587	0.949634	0.819424	0.765867	0.944305	0.669626	0.793266	0.678258	0.377834	0.803614	0.619902	0.042737
XLOC_002987	AI662270	TSS3333	chr11:83223575-83226584	3.01701	3.67112	3.93164	3.53992	3.74142	5.11927	3.84442	4.23504	3.64393	4.11952	4.22156	3.995	0.0428343
XLOC_002636	Tbc1d9b	TSS2949	chr11:50131359-50172785	20.5966	18.3863	15.5674	18.1834	18.5005	19.6574	16.9051	18.3543	21.9413	19.5039	17.7787	19.7413	0.0428353
XLOC_009731	4930426D05Rik	TSS10873	chr18:21550376-21656107	7.05509	4.60208	6.25155	5.96957	5.87765	6.05762	4.58685	5.50737	6.06218	3.77184	4.61174	4.81525	0.0429443
XLOC_007770	Zfp174	TSS8692	chr16:3847222-3858880	1.32223	1.00068	1.27207	1.19833	0.957879	1.16623	1.31158	1.14523	1.12327	0.883105	1.01252	1.0063	0.0429445
XLOC_022451	Zfp599	TSS25114	chr9:22055459-22389206	2.05268	2.45979	2.88359	2.46535	2.33625	2.16472	2.90766	2.46954	1.96147	2.31947	2.68625	2.3224	0.0430635
XLOC_019341	Rdh13	TSS21708	chr7:4425664-4445657	12.2594	13.0082	15.648	13.6385	13.4032	13.1057	13.7283	13.4124	11.0162	10.3688	12.993	11.4593	0.0431609
XLOC_004262	Cd7	TSS4761	chr11:121036748-121039478	0.0757415	0.100077	0.0778825	0.084567	0.126331	0.379127	0.0714974	0.192318	0.116946	0.191942	0.152551	0.153813	0.0431708
XLOC_023773	Arhgap4	TSS26610	chrX:73892101-73911298	1.87543	1.38548	1.68435	1.64842	2.03241	2.10854	1.48201	1.87432	1.8009	1.29422	1.5354	1.54351	0.043196
XLOC_007041	Mapk15	TSS7845	chr15:75993768-75999153	5.12355	3.16573	3.26543	3.85157	4.64542	4.44647	2.44421	3.84537	4.51867	2.83267	2.93424	3.42853	0.0432178
XLOC_006494	Dlg5	TSS7224	chr14:24133952-24245920	19.7842	13.4262	10.8505	14.687	11.5034	11.5316	13.1628	12.0659	21.195	16.3119	13.9445	17.1505	0.0432669
XLOC_007247	6030408B16Rik	TSS8087	chr15:101293211-101297426	6.10694	7.08503	7.4587	6.88356	6.9234	7.00351	7.44067	7.12253	7.11434	8.18868	7.95781	7.75361	0.0434563
XLOC_002261	Gm4925	TSS2535	chr10:88729540-88731101	0.299493	0.288769	0.357834	0.315365	0.488816	0.456774	0.516786	0.487459	0.244797	0.243248	0.333394	0.273813	0.0434568
XLOC_010776	Cd6	TSS12078	chr19:10789338-10830058	0.00591193	0.0318488	0.00604524	0.014602	0.0259193	0.0275312	0.0322169	0.0285558	0.0181338	0.0375722	0.0182823	0.0246628	0.0434591
XLOC_006447	Dnase1l3	TSS7172	chr14:7965189-7994182	0.0342198	0.0596509	0.0574163	0.050429	0.0560538	0.147014	0.0733293	0.0921324	0.0535678	0.100211	0.0839214	0.0792334	0.043739
XLOC_008567	Smoc2	TSS9581	chr17:14279505-14404790	27.499	28.1703	22.7565	26.1419	22.4746	31.2049	27.5523	27.0773	30.6826	32.0109	29.1057	30.5997	0.0437652
XLOC_011558	Lrrc4c	TSS12960,TSS12961	chr2:96318168-97631664	0.274231	0.261923	0.236189	0.257448	0.184125	0.272583	0.237449	0.231386	0.205205	0.215275	0.203901	0.208127	0.0439013
XLOC_006385	Tdrd3	TSS7106	chr14:87416582-87545508	15.9156	16.2178	17.5402	16.5579	15.8755	14.6735	16.993	15.8473	15.4143	15.3371	16.4163	15.7226	0.0439573
XLOC_019597	Dedd2	TSS21992	chr7:25202839-25219859	5.92352	5.26113	5.39142	5.52536	7.00182	6.18986	5.93076	6.37415	6.98481	6.76865	6.08352	6.61233	0.0439584
XLOC_015232	Osbpl9	TSS17113,TSS17114	chr4:109000804-109202272	26.0073	27.7503	30.614	28.1239	26.2284	25.4515	27.7198	26.4666	24.7603	24.958	28.1327	25.9503	0.0440441
XLOC_003664	Ntn1	TSS4100	chr11:68209363-68386826	26.1162	28.9006	17.8469	24.2879	12.31	12.024	16.5439	13.626	10.7957	16.5002	11.0433	12.7797	0.0440533
XLOC_021511	Lcat	TSS24102	chr8:105939550-105943402	1.41345	1.07874	1.25278	1.24832	1.28332	3.10774	1.00666	1.79924	1.15038	0.833655	1.13404	1.03936	0.0441219
XLOC_011650	Itpka	TSS13076	chr2:119742336-119751253	0.486454	0.542126	0.520437	0.516339	0.706521	0.676101	0.596521	0.659714	0.662333	0.634534	0.620283	0.63905	0.0441349
XLOC_017135	4930599N23Rik	TSS19245	chr6:39118472-39206773	0.0919583	0	0	0.0306528	0.267635	0.26417	0.0873124	0.206372	0.232526	0.211305	0.304969	0.2496	0.0441785
XLOC_011847	Ccm2l	TSS13300	chr2:153065954-153081735	5.28821	4.21435	4.17713	4.5599	4.93727	5.5615	4.06403	4.85427	4.66912	3.29091	3.74499	3.90167	0.0441973
XLOC_020886	Mt2	TSS23418	chr8:94172617-94173567	172.828	164.452	176.351	171.21	147.473	333.396	88.9877	189.952	131.188	114.338	93.1221	112.883	0.0442096
XLOC_019956	Cib1	TSS22386	chr7:80227155-80232805	33.2962	41.8956	41.4898	38.8939	45.3961	43.2331	36.9648	41.8647	30.6225	36.564	38.2933	35.1599	0.0442788
XLOC_009370	Egfl8	TSS10464	chr17:34605860-34615971	1.48247	1.12399	1.3971	1.33452	1.68217	1.77636	1.30873	1.58909	1.65962	1.23507	1.48318	1.45929	0.0442812
XLOC_023703	Arhgef6	TSS26534	chrX:57231484-57338729	0.878226	0.858095	1.1183	0.95154	0.72107	0.935065	1.01403	0.890055	0.802088	0.774878	0.972454	0.849807	0.0442819
XLOC_005923	F2rl1	TSS6598	chr13:95511729-95525240	9.66297	8.96648	8.61602	9.08182	8.77181	9.27061	9.1408	9.06107	10.6807	10.1185	9.12801	9.97574	0.044377
XLOC_015283	Artn	TSS17170	chr4:117926159-117929763	1.24297	1.2721	0.960659	1.15858	1.31489	1.4154	1.02663	1.25231	1.38214	1.34579	1.12754	1.28516	0.0444864
XLOC_021532	Hp	TSS24124	chr8:109575127-109579172	1.9964	2.37034	2.22552	2.19742	2.24725	3.28283	2.11957	2.54988	1.71097	2.01602	2.06911	1.93203	0.0445988
XLOC_019586	Zfp575	TSS21980	chr7:24583837-24608926	1.32656	1.29163	1.02548	1.21456	1.25528	1.07269	1.13187	1.15328	1.64201	1.51972	1.50848	1.55674	0.0446008
XLOC_013570	Lamtor3	TSS15241	chr3:137918554-137928762	33.836	36.6961	41.9473	37.4931	41.8246	41.2397	38.1686	40.411	31.6211	35.613	39.5168	35.5836	0.0447013
XLOC_015302	Zfp691	TSS17189,TSS17190	chr4:119169517-119174195	6.23577	6.69304	6.4268	6.45187	6.97632	6.8862	6.28412	6.71555	5.61624	5.80755	5.09679	5.50686	0.0448818
XLOC_016127	Gpn3	TSS18129	chr5:122372507-122382769	20.1832	24.5277	25.3199	23.3436	26.2601	24.3965	24.385	25.0139	19.5145	23.0265	23.9426	22.1612	0.0448888
XLOC_019472	Npas1	TSS21857	chr7:16455720-16476780	0.0104023	0	0	0.00346743	0.0122713	0	0.0197534	0.0106749	0.031665	0.00936605	0.0168897	0.0193069	0.0448937
XLOC_015630	Samd11	TSS17572	chr4:156236009-156255338	0.0852469	0.0716309	0.0947586	0.0838788	0.0609543	0.428526	0.0747743	0.188085	0.0454305	0.0540088	0.0644247	0.0546213	0.0450542
XLOC_008128	Glyr1	TSS9086	chr16:5013901-5049910	69.8155	68.9915	64.2893	67.6988	69.3502	69.2222	65.9997	68.1907	71.3573	69.7286	65.2656	68.7838	0.0450992
XLOC_001806	Cpm	TSS2044	chr10:117629499-117687352	8.12862	8.32432	8.17066	8.20787	7.26472	7.19235	7.53871	7.33193	7.50166	6.9538	7.2283	7.22792	0.0451007
XLOC_005262	Phactr1	TSS5872,TSS5873,TSS5874,TSS5875	chr13:42680798-43138512	7.8631	6.82488	5.68738	6.79179	7.18258	7.49852	6.28627	6.98912	8.84908	8.41662	7.88666	8.38412	0.0451322
XLOC_017154	Ephb6	TSS19264	chr6:41605481-41620507	6.42887	5.58372	4.9451	5.65256	5.69953	6.11142	5.57982	5.79692	6.98456	6.28281	6.08425	6.45054	0.0451392
XLOC_012627	Mettl15	TSS14176	chr2:109092299-109278290	4.01826	4.30376	4.3086	4.21021	4.20487	4.06082	4.23942	4.16837	3.89202	4.0178	4.0529	3.98757	0.0451519
XLOC_018437	Mypop	TSS20706	chr7:18991244-19001766	3.95327	3.95367	3.80225	3.90306	4.91479	3.9795	3.58139	4.15856	4.52465	5.16345	4.58234	4.75681	0.0451966
XLOC_001262	6330403A02Rik	TSS1411	chr1:180432372-180483504	0.630741	0.483181	0.469885	0.527936	0.51687	0.485285	0.665192	0.555782	0.784913	0.709845	0.573887	0.689548	0.0452651
XLOC_022099	Mei4	TSS24727	chr9:81863743-82027491	0.182679	0.187389	0.19452	0.188196	0.226479	0.245257	0.213963	0.228566	0.208659	0.222844	0.24959	0.227031	0.045367
XLOC_020783	1700030K09Rik	TSS23305	chr8:72443879-72475233	6.33674	6.69805	7.39022	6.80834	6.95324	6.63209	6.98892	6.85808	6.03383	6.00516	6.80844	6.28248	0.0453725
XLOC_006831	Lect1	TSS7607	chr14:79637689-79662170	0.696757	0.78278	1.06013	0.846556	0.739655	0.728712	0.520119	0.662829	0.392375	0.608072	0.663261	0.554569	0.0454025
XLOC_012927	Emilin3	TSS14502	chr2:160906437-160912339	5.6202	4.96325	4.59187	5.05844	5.45501	5.93378	6.38185	5.92355	6.31053	5.26515	5.14732	5.57433	0.0454185
XLOC_010045	Gpr17	TSS11264	chr18:31931506-31958619	0.0875749	0.0662304	0.0995526	0.0844526	0.111781	0.261913	0.118668	0.164121	0.196305	0.158875	0.146932	0.167371	0.045722
XLOC_012715	Catsper2	TSS14269	chr2:121394354-121413792	0.447509	0.446206	0.620518	0.504744	0.577888	0.42688	0.604771	0.536513	0.363367	0.30092	0.429003	0.36443	0.0457669
XLOC_013834	Rrnad1	TSS15531	chr3:87919543-87930195	6.55449	6.33915	7.58482	6.82615	7.14232	7.43874	6.83675	7.13927	5.88215	4.81366	6.44858	5.7148	0.0458732
XLOC_013505	Lrrc39	TSS15168	chr3:116562972-116630986	0.0697195	0.0729863	0.0831005	0.0752688	0.0466426	0.0820622	0.19254	0.107082	0.0506729	0.0297651	0.0433061	0.041248	0.0459109
XLOC_021941	Sh2d7	TSS24557	chr9:54538983-54545020	0.0106415	0.009447	0.00547766	0.00852205	0	0	0.0101235	0.0033745	0.0082645	0.0049301	0	0.0043982	0.0460011
XLOC_008573	Tbp	TSS9588	chr17:15499887-15517427	20.5586	23.2351	25.2685	23.0207	22.4234	21.5481	23.5501	22.5072	19.0879	20.1235	23.3	20.8371	0.0460901
XLOC_007798	Rmi2	TSS8724	chr16:10835058-10843235	4.30169	4.04577	3.29193	3.8798	3.82184	3.19524	3.80444	3.60717	4.58807	4.63184	3.94945	4.38979	0.046275
XLOC_020454	Igf2	TSS22941,TSS22942,TSS22943	chr7:142650767-142670356	563.013	590.868	505.31	553.064	488.935	524.53	570.541	528.002	598.209	667.017	584.596	616.607	0.0465004
XLOC_021055	Il17c	TSS23603	chr8:122422084-122423639	0.0348431	0	0	0.0116144	0.083163	0.0673314	0.0329674	0.0611539	0.106507	0.0309904	0.0565724	0.0646899	0.0465581
XLOC_003006	Myo19	TSS3355	chr11:84876312-84916356	7.24589	5.91154	6.53669	6.56471	7.12546	6.59727	6.10805	6.61026	6.6917	5.13186	5.33788	5.72048	0.0465782
XLOC_007085	Triobp	TSS7893,TSS7894	chr15:78947723-79011041	29.3374	27.9171	25.4611	27.5719	28.1637	29.3715	27.208	28.2477	30.9061	30.7616	26.9432	29.537	0.0467349
XLOC_007593	Gm20556	TSS8486	chr15:84714628-84772207	0.0602568	0.0268625	0.0307029	0.0392741	0.0518494	0.0282906	0.0426473	0.0409291	0.0348241	0.0136724	0	0.0161655	0.0468753
XLOC_009516	Gltscr1l	TSS10631	chr17:46798115-46831413	5.23411	4.03947	3.77524	4.34961	3.98595	4.21948	3.92503	4.04349	5.29794	4.17174	3.85516	4.44161	0.0469055
XLOC_001566	Lss	TSS1761	chr10:76531604-76562226	5.95299	6.25181	6.84872	6.35117	6.3221	6.58941	6.31844	6.40998	5.50187	5.52829	5.82817	5.61944	0.0469682
XLOC_006241	Dhrs2	TSS6949	chr14:55222006-55241440	0.100929	0.128478	0.117663	0.11569	0.0816108	0.053707	0.122695	0.0860043	0.0779331	0.117801	0.0932353	0.0963231	0.0472196
XLOC_014906	Mos	TSS16750	chr4:3870657-3872105	0.263524	0.298908	0.256089	0.27284	0.40746	0.23164	0.328853	0.322651	0.288653	0.34223	0.314372	0.315085	0.047826
XLOC_017572	Clec2f	TSS19732	chr6:129014111-129020527	0.0330518	0	0.0334958	0.0221825	0	0	0	0	0.0782061	0.0309716	0.0534044	0.054194	0.0483472
XLOC_001991	4930519F09Rik	TSS2249	chr10:28921962-28923507	0	0	0	0	0	0	0.0106478	0.00354927	0.00887639	0.0105091	0.0181518	0.0125124	0.0484402
XLOC_022592	Nxpe2	TSS25262	chr9:48318003-48340898	0.312235	0.258373	0.29747	0.289359	0.240041	1.37073	0.255	0.621924	0.215281	0.212013	0.188255	0.205183	0.0484599
XLOC_014524	Dmrta2	TSS16317	chr4:109978024-109983684	0.631502	0.768523	0.725338	0.708454	0.936086	0.619328	0.52057	0.691995	0.596797	0.745914	0.674213	0.672308	0.0484918
XLOC_006560	Dydc2	TSS7298	chr14:41049208-41069074	0.0361967	0.0623916	0.0360028	0.0448637	0.122269	0.0663554	0.0678408	0.0854884	0.112361	0.130586	0.171943	0.138297	0.0485687
XLOC_011243	Lamc3	TSS12605	chr2:31887280-31946535	3.15507	2.3591	2.00259	2.50559	2.27708	2.75627	2.26903	2.43413	3.54272	2.77782	2.18185	2.83413	0.0485768
XLOC_010439	Trpm6	TSS11700	chr19:18749982-18892511	0.365516	0.401078	0.397339	0.387978	0.279703	0.311258	0.292849	0.294603	0.271412	0.230479	0.175261	0.225717	0.0486944
XLOC_021682	Vstm5	TSS24279	chr9:15239044-15259413	3.20758	3.52441	3.53905	3.42368	3.51326	3.39674	3.58585	3.49862	2.79104	2.57862	2.89563	2.7551	0.0487601
XLOC_018818	Chsy1	TSS21129	chr7:66109514-66173798	28.8237	24.8431	21.4485	25.0384	25.3344	22.8514	23.8692	24.0183	30.0459	27.3195	24.3538	27.2397	0.0488015
XLOC_020061	P2ry6	TSS22502	chr7:100937633-100964366	1.24257	1.71161	1.457	1.47039	1.63878	1.74677	1.84261	1.74272	1.35909	1.9241	1.73276	1.67198	0.0488939
XLOC_009306	Btbd9	TSS10393	chr17:30215523-30576287	7.93767	6.53002	4.84056	6.43608	5.99283	6.2219	6.11881	6.11118	8.51334	7.60791	6.20803	7.44309	0.0489202
XLOC_013378	Sema6c	TSS15022,TSS15023	chr3:95160419-95174050	6.15665	5.17319	4.38568	5.23851	4.63253	4.23658	5.1982	4.6891	6.52431	5.51981	5.06224	5.70212	0.0490543
XLOC_016044	1700028D13Rik	TSS18036	chr5:112206762-112210002	0	0	0	0	0	0.0357607	0.0376011	0.0244539	0.030534	0.0727519	0.0628626	0.0553828	0.0491135
XLOC_004956	Noxred1	TSS5538	chr12:87221122-87238601	0.408508	0.45334	0.533165	0.465004	0.468183	0.455215	0.419498	0.447632	0.317151	0.253487	0.318943	0.296527	0.0491183
XLOC_011038	A230108P19Rik	TSS12371	chr2:6188464-6321611	0	0	0	0	0	0	0.00628534	0.00209511	0.00522954	0.00629494	0.0108253	0.00744993	0.0491473
XLOC_009206	Prss22	TSS10279	chr17:23993533-23998100	0.481407	0.265878	0.454865	0.400717	0.281589	0.383298	0.343074	0.335987	0.316562	0.193938	0.341591	0.28403	0.0491624
XLOC_020169	Gm18853	TSS22620	chr7:105895118-105953970	0	0	0	0	0	0	0	0	0.0026008	0.00619014	0.00543462	0.00474185	0.0491991
XLOC_008380	Gpr15	TSS9360	chr16:58717434-58718724	0	0	0.0471334	0.0157111	0.0166489	0.0415608	0.131018	0.0630759	0.083144	0.0427767	0.149407	0.0917759	0.0492563
XLOC_023307	Gdpd2	TSS26070,TSS26071	chrX:100729846-100738901	0.816963	0.742203	0.862686	0.807284	0.740447	1.1087	0.73105	0.860066	0.700265	0.643582	0.813955	0.719267	0.0494028
XLOC_008246	Sst	TSS9217	chr16:23889580-23890844	0.210657	0.229826	0.252778	0.231087	0.148871	0.202846	0.198169	0.183295	0.0321189	0.150139	0.0672975	0.0831851	0.0494399
XLOC_017209	Gimap1	TSS19322	chr6:48739046-48743795	11.5173	12.8528	13.1815	12.5172	12.8027	13.9335	11.3299	12.6887	10.2073	12.2784	11.8583	11.448	0.0496023
XLOC_000606	Lefty2	TSS683	chr1:180893118-180899102	0.0464868	0.0544525	0.00793342	0.0362909	0.00848966	0.0493747	0.0146412	0.0241685	0.0359785	0.0500354	0	0.0286713	0.0497103
XLOC_011402	Hoxd4	TSS12793	chr2:74710043-74748271	22.9625	18.5131	31.0207	24.1654	23.9047	24.2031	24.9997	24.3692	18.1548	12.5675	20.898	17.2068	0.049912
XLOC_004907	9430078K24Rik	TSS5480,TSS5481,TSS5482	chr12:79917018-79936264	0.146266	0.253593	0.168821	0.18956	0.487039	0.342178	0.185759	0.338325	0.239539	0.315428	0.209863	0.254943	0.0499132
XLOC_011432	Ube2l6	TSS12825	chr2:84798827-84810003	13.7596	16.6026	16.9999	15.7874	16.4844	21.924	16.6501	18.3528	14.17	17.5174	17.9678	16.5517	0.0499978
XLOC_011734	Mrps26	TSS13178	chr2:130563756-130565394	42.0836	47.1298	46.0758	45.0964	53.8271	51.4097	43.1146	49.4505	43.5079	50.0299	47.705	47.0809	0.0500711
XLOC_012864	Defb29	TSS14433	chr2:152538713-152540041	0.977798	1.36458	0.822351	1.05491	1.01614	0.296354	0.307151	0.539882	0.252299	0.888218	0.502152	0.547556	0.0500827
XLOC_005219	Foxq1	TSS5820	chr13:31558169-31560974	13.0883	9.75288	9.82295	10.888	12.2251	13.0825	10.3353	11.881	16.6957	17.9233	15.1762	16.5984	0.050147
XLOC_019091	Mical2	TSS21428	chr7:112225835-112355194	5.25083	4.14129	3.65051	4.34754	4.07012	4.07462	4.87357	4.33944	5.66185	4.70407	4.55475	4.97356	0.0502254
XLOC_018912	Tenm4	TSS21231	chr7:96210636-96908554	10.299	6.86696	5.17235	7.4461	4.82261	5.03873	6.77422	5.54519	12.2513	7.70145	7.0723	9.00835	0.0502816
XLOC_010025	B4galt6	TSS11242	chr18:20684598-20746404	12.7521	10.8554	10.7208	11.4428	10.3459	9.08856	11.5945	10.343	13.4405	12.206	11.4432	12.3632	0.0505904
XLOC_021487	Ccdc79	TSS24077	chr8:104446718-104509887	0.199129	0.274757	0.217087	0.230324	0.187511	0.193153	0.231393	0.204019	0.168433	0.206443	0.174095	0.18299	0.0506173
XLOC_001045	Lax1	TSS1174	chr1:133679028-133690108	0.392533	0.309887	0.370312	0.357577	0.425887	0.432779	0.481724	0.446797	0.329237	0.283525	0.323067	0.311943	0.050755
XLOC_013249	Tigd4	TSS14873	chr3:84593573-84597032	0.0158061	0	0.00543663	0.00708091	0	0.0284124	0.115425	0.0479458	0.0251787	0.0200756	0.0173354	0.0208632	0.0507778
XLOC_000400	Ren1,Ren2	TSS456,TSS457	chr1:133350565-133360323	149.045	136.973	136.031	140.683	108.036	114.897	69.3968	97.4433	75.157	105.611	64.2603	81.6761	0.0508258
XLOC_016325	2210417A02Rik	TSS18350	chr5:148741839-148743139	0	0	0	0	0.0491803	0.0409329	0	0.0300377	0.0350209	0.041395	0.0727938	0.0497366	0.0509249
XLOC_007071	Apol7e	TSS7877	chr15:77698888-77719288	0	0	0	0	0.00806728	0.0200098	0.00689378	0.011657	0.00571013	0.00675824	0.0118848	0.00811772	0.0510353
XLOC_000679	Prdm14	TSS768	chr1:13113427-13127163	0	0	0	0	0.00779123	0.00647026	0	0.00475383	0.00549952	0.00655491	0.0114832	0.00784588	0.0510458
XLOC_007784	Ubn1	TSS8707	chr16:5050067-5086285	21.9387	18.8438	17.0609	19.2811	18.3912	18.1378	18.8424	18.4571	23.1723	19.4943	18.6421	20.4362	0.0510598
XLOC_007217	1700120C14Rik	TSS8051	chr15:99224975-99262041	0.375823	0.552347	0.464575	0.464248	1.14473	0.508919	0.650511	0.768053	1.05047	0.82871	1.0018	0.960327	0.0512146
XLOC_020031	Aqp11	TSS22465	chr7:97726378-97738247	7.10185	8.2216	8.2158	7.84642	7.68514	8.94966	6.57731	7.73737	5.60617	7.58085	6.71844	6.63515	0.0512368
XLOC_020379	D7Ertd443e	TSS22856,TSS22857	chr7:134266261-134376828	0.258312	0.244286	0.220796	0.241131	0.198176	0.151698	0.179544	0.176473	0.226983	0.17575	0.144817	0.182517	0.051285
XLOC_018190	Klrb1a	TSS20424	chr6:128609226-128622934	0.0774923	0.066623	0.0565647	0.0668933	0.0555994	0.049447	0.0654709	0.0568391	0.0545239	0.0520209	0.0225376	0.0430275	0.0513201
XLOC_005754	Rab24	TSS6416	chr13:55319222-55321980	16.2928	17.1636	17.6782	17.0449	18.9814	17.6942	14.7889	17.1548	15.1197	16.1714	17.1991	16.1634	0.0513563
XLOC_015126	Astn2	TSS16996	chr4:65380802-66404483	1.86884	1.91843	1.29761	1.69496	1.36541	1.5882	1.56354	1.50572	2.29517	2.15624	1.50469	1.98537	0.0514397
XLOC_007329	9430069I07Rik	TSS8175	chr15:34306680-34436240	0	0	0	0	0	0.0319701	0	0.0106567	0.0269543	0.0318815	0.0562516	0.0383625	0.0514724
XLOC_001668	Pip5k1c	TSS1880	chr10:81292962-81319974	33.799	24.8714	21.0324	26.5676	22.682	25.7903	23.6421	24.0381	35.5182	28.8	25.1415	29.8199	0.0515328
XLOC_018518	Irgq	TSS20790	chr7:24530647-24538600	11.5567	9.72636	7.64992	9.64433	9.52783	9.42146	9.4106	9.4533	12.9148	10.9654	10.1498	11.3433	0.0516605
XLOC_023317	Nhsl2	TSS26087	chrX:101849384-102092055	4.11053	2.85947	2.66716	3.21239	2.67542	2.56743	3.34365	2.86217	4.34531	3.32059	2.91004	3.52531	0.0518012
XLOC_001114	Cacna1e	TSS1252	chr1:154392518-154725920	0.0201716	0.0264273	0.0337688	0.0267892	0.0165537	0.0229172	0.0382688	0.0259132	0.0137835	0.0117457	0.0184501	0.0146598	0.0519028
XLOC_015825	9630001P10Rik	TSS17793	chr5:45529704-45645469	0.0148123	0.012461	0.022862	0.0167118	0.0370652	0.0504416	0.028135	0.0385473	0.0350605	0.0214052	0.0356445	0.0307034	0.051918
XLOC_006015	D830030K20Rik	TSS6698	chr14:3224439-3234346	0.216433	0.123046	0.18439	0.174623	0.167775	0.129656	0.194181	0.163871	0.143179	0.0909984	0.137388	0.123855	0.0519307
XLOC_004089	2410004I01Rik	TSS4573	chr11:102958299-102964154	0.417488	0.272455	0.442256	0.3774	0.257369	0.284227	0.298097	0.279898	0.401057	0.256326	0.410774	0.356052	0.052006
XLOC_014470	Raver2	TSS16248	chr4:101069037-101265282	14.6559	12.3026	13.302	13.4202	12.5991	12.788	12.9684	12.7852	13.2748	11.7306	11.9974	12.3343	0.0520407
XLOC_021339	Gdf15	TSS23919	chr8:70629393-70631635	0.522976	0.544296	0.318842	0.462038	0.374531	0.302708	0.296329	0.324523	0.19645	0.393794	0.126191	0.238812	0.0521281
XLOC_020898	Cx3cl1	TSS23431	chr8:94772179-94782426	4.41488	3.88719	3.3331	3.87839	3.0034	3.99223	3.28372	3.42645	4.62124	4.32896	3.84173	4.26398	0.0521382
XLOC_007565	Cyp2d22	TSS8453	chr15:82370526-82380260	4.3041	4.39772	4.56677	4.42286	4.49821	5.04958	3.68054	4.40944	3.63059	2.85023	3.5697	3.35017	0.0521742
XLOC_003221	Ace3	TSS3593	chr11:105994674-106005443	0.014665	0.0130753	0.0150995	0.0142799	0	0.00682046	0.00698367	0.00460138	0	0.00676936	0	0.00225645	0.0522424
XLOC_016811	Rad9b	TSS18893	chr5:122325507-122354195	2.49545	2.15183	2.59102	2.41277	1.93605	2.09514	2.33563	2.12227	2.18857	1.41575	1.87713	1.82715	0.0523407
XLOC_017421	Arl6ip5	TSS19556	chr6:97210791-97233315	43.0144	53.3142	53.1625	49.8304	50.272	51.4871	49.6598	50.473	41.0653	48.4917	49.31	46.289	0.0523701
XLOC_017254	Adcyap1r1	TSS19373	chr6:55451977-55501455	1.62061	1.34995	1.29273	1.4211	1.34108	1.61429	1.57687	1.51075	1.77979	1.46107	1.3592	1.53335	0.0524326
XLOC_020909	Mmp15	TSS23443	chr8:95352336-95374293	13.9826	11.924	8.20725	11.3713	9.80198	9.01033	10.9112	9.90784	16.9752	13.8645	12.7391	14.5263	0.0524459
XLOC_002041	Qrsl1	TSS2303	chr10:43874189-43901736	9.3588	10.7717	13.6658	11.2654	11.7104	9.9203	12.3327	11.3211	8.46866	8.82635	11.4621	9.5857	0.0527284
XLOC_009073	4933433H22Rik	TSS10140	chr17:84078659-84089875	0	0	0	0	0.0106719	0.017392	0.00893408	0.0123327	0.00726984	0.00866961	0.0153613	0.0104336	0.0527731
XLOC_004917	Gm20337	TSS5492	chr12:80942651-80945399	0.840019	0.974903	0.914206	0.909709	0.640502	0.803347	0.89706	0.780303	0.345482	0.730994	0.648815	0.575097	0.0529302
XLOC_004253	Notum	TSS4752	chr11:120653788-120660837	5.2997	5.10488	3.68151	4.69536	6.80676	5.92643	5.29563	6.00961	7.47515	6.2126	6.43661	6.70812	0.0529367
XLOC_015628	Plekhn1	TSS17569	chr4:156221455-156228542	2.02748	1.47404	2.08525	1.86226	1.98698	2.19826	1.85951	2.01492	1.76523	1.05434	1.46241	1.42733	0.0530465
XLOC_012064	Lime1	TSS13547	chr2:181381234-181383628	15.5187	11.5005	15.7001	14.2398	14.3865	14.2372	13.166	13.9299	13.0715	8.98574	10.87	10.9757	0.0530472
XLOC_009626	Capn13	TSS10760	chr17:73306463-73399296	0.092141	0.102392	0.0711554	0.0885628	0.124507	0.0915501	0.0927339	0.10293	0.152734	0.1537	0.179322	0.161919	0.053086
XLOC_019098	Spon1	TSS21436	chr7:113765997-114043375	4.17018	3.30148	2.81073	3.42746	3.05948	3.89093	3.04594	3.33212	3.55322	3.01131	2.46159	3.00871	0.0531076
XLOC_023242	Atp6ap1	TSS25998	chrX:74297096-74304721	60.7234	61.9363	62.5323	61.7307	62.3786	63.4875	60.9485	62.2715	57.4169	60.4679	60.5095	59.4648	0.053155
XLOC_007277	Hoxc5	TSS8118	chr15:103014007-103017429	3.94267	3.23864	4.94251	4.04127	4.23742	3.75024	4.04247	4.01004	2.95349	2.55403	3.36781	2.95844	0.0535474
XLOC_006441	LOC100861615	TSS7166	chr14:6259746-6287250	0.0684265	0.0654888	0.0785606	0.0708253	0.065458	0.0549319	0.144895	0.0884283	0.0303691	0.036288	0.063309	0.043322	0.0536094
XLOC_013113	Gm1527	TSS14716	chr3:28892616-28926724	0.0358634	0.0499589	0.0297066	0.0385096	0.0234197	0.0195653	0.00683812	0.0166077	0.00570898	0.00683302	0.0119697	0.00817057	0.0537088
XLOC_022302	Acaa1a	TSS24951	chr9:119341293-119350295	38.205	40.3532	36.7858	38.448	45.5909	48.9519	35.4526	43.3318	39.3623	42.5586	39.6763	40.5324	0.0537868
XLOC_015175	Elavl2	TSS17049,TSS17050,TSS17051	chr4:91250766-91399984	0.740207	0.890541	1.14199	0.924246	0.821861	0.872322	1.42801	1.04073	1.02705	1.24432	1.28252	1.18463	0.0537998
XLOC_004274	Kif3c	TSS4774	chr12:3365131-3426747	5.54468	4.45839	4.27965	4.76091	4.30685	4.7149	4.67529	4.56568	5.97493	5.42877	4.86783	5.42384	0.0538188
XLOC_019076	Eif3f	TSS21412	chr7:108934414-108941942	196.109	187.171	167.687	183.656	182.917	191.42	185.184	186.507	212.979	200.432	196.721	203.377	0.053847
XLOC_019359	Isoc2b	TSS21729	chr7:4844959-4866179	1.74713	2.62406	2.3137	2.2283	2.44952	2.48432	1.98685	2.3069	1.92527	2.83631	2.69332	2.48497	0.0541059
XLOC_018172	Kcna6	TSS20406	chr6:126708328-126740674	1.63365	1.54077	1.15651	1.44364	1.37424	1.31542	1.34618	1.34528	1.84417	1.64287	1.41477	1.63394	0.0541964
XLOC_017165	Casp2	TSS19275	chr6:42264984-42282508	43.3174	40.869	47.6323	43.9396	43.6565	42.0602	46.9277	44.2148	41.3557	36.9082	42.6765	40.3135	0.0541984
XLOC_004078	Fam171a2	TSS4560	chr11:102436980-102447663	36.6998	34.8953	31.0917	34.2289	33.1038	33.904	32.5966	33.2015	39.3053	39.4664	37.5085	38.7601	0.0542259
XLOC_008361	Zpld1	TSS9340	chr16:55225174-55283237	0.204429	0.22067	0.209488	0.211529	0.126994	0.130825	0.199326	0.152382	0.128798	0.16776	0.0876922	0.128083	0.0542292
XLOC_022362	Birc3	TSS25014	chr9:7848700-7873170	2.90236	3.10887	3.31116	3.10746	2.79041	3.06992	3.12401	2.99478	2.76928	2.84257	2.9751	2.86232	0.0542378
XLOC_017282	Grid2	TSS19401	chr6:63256856-64666279	0.126193	0.133671	0.109337	0.123067	0.0835078	0.087993	0.195933	0.122478	0.138333	0.164107	0.132389	0.144943	0.0542547
XLOC_016448	Rbks	TSS18486	chr5:31624438-31697610	1.9378	2.26358	2.31865	2.17334	1.82815	2.68156	1.516	2.00857	1.4593	1.91978	2.12516	1.83475	0.0543309
XLOC_019604	Cxcl17	TSS22000	chr7:25376818-25566417	0.0530435	0.143244	0.0821426	0.09281	0.0305929	0.124731	0.101338	0.085554	0.0206541	0.0736926	0	0.0314489	0.0544474
XLOC_018067	Lhfpl4	TSS20280	chr6:113168086-113195384	0.222883	0.237548	0.186535	0.215655	0.149973	0.212824	0.225363	0.196053	0.212759	0.211841	0.164495	0.196365	0.0546327
XLOC_013363	C2cd4d	TSS15004	chr3:94362443-94364567	0.0291154	0.164561	0.117443	0.103706	0.034851	0.25348	0.109166	0.132499	0.107876	0.306003	0.183588	0.199156	0.0546685
XLOC_022064	Rab27a	TSS24686,TSS24687	chr9:73044809-73097614	3.06703	2.90383	3.19909	3.05665	2.72054	2.8704	3.02794	2.87296	2.78048	2.78592	2.91202	2.82614	0.0547969
XLOC_014182	St6galnac5	TSS15922	chr3:152820709-152982207	0.91536	0.648589	0.731239	0.765063	0.707694	0.574469	0.962285	0.748149	1.05125	0.984995	0.969668	1.00197	0.0548422
XLOC_008980	Btg3	TSS10036	chr17:50698680-50699884	0.222326	0.285152	0.398618	0.302032	0.192973	0.20175	0.268355	0.221026	0.176638	0.169272	0.295911	0.21394	0.0549115
XLOC_001504	Pcbd1	TSS1686	chr10:61089330-61094329	62.1936	84.1885	82.1715	76.1845	81.921	82.3866	62.8237	75.7104	56.1806	73.0873	76.8912	68.7197	0.0551964
XLOC_013045	B230312C02Rik	TSS14638	chr2:180370857-180401802	0.0494154	0	0.0126906	0.020702	0.0692811	0.0910957	0.0469636	0.0691135	0.0672087	0.0114532	0.0201698	0.0329439	0.0552505
XLOC_017566	Nrip2	TSS19725	chr6:128399765-128408935	8.01968	8.26804	8.00236	8.09669	8.97195	10.0801	6.62364	8.55856	7.43549	6.92548	7.18673	7.18257	0.0553056
XLOC_010883	Ankrd22	TSS12198	chr19:34100942-34166041	0.0104363	0	0	0.00347877	0.0551209	0.0740806	0.0296799	0.0529605	0.0574857	0.0393744	0.0846929	0.0605177	0.0553192
XLOC_010508	Exoc6	TSS11774	chr19:37550417-37683249	13.931	15.9603	16.4385	15.4433	12.8527	12.3097	14.196	13.1195	13.0387	13.69	14.4052	13.7113	0.0553582
XLOC_006131	1810011H11Rik	TSS6831	chr14:32785962-32817968	0.285328	0.342635	0.293057	0.307007	0.343269	0.27391	0.249144	0.288774	0.249721	0.328639	0.260994	0.279785	0.0554486
XLOC_017380	Gata2	TSS19513	chr6:88198663-88207032	17.0712	12.0398	12.3648	13.8253	15.5237	17.0514	13.5103	15.3618	21.0109	19.4134	15.9006	18.775	0.0555171
XLOC_018163	Cd27,Mir8113	TSS20395,TSS20396	chr6:125224211-125239934	0.0606986	0.0961725	0.0693374	0.0754028	0.0237754	0.0484788	0.0516538	0.0413027	0.0313347	0.0248889	0.0219306	0.0260514	0.0555215
XLOC_014564	Tesk2	TSS16360	chr4:116720954-116807559	3.62664	3.67359	3.66834	3.65619	3.38339	3.81381	3.33243	3.50988	3.23743	3.47033	3.1519	3.28655	0.0555293
XLOC_020009	Folh1	TSS22442	chr7:86718975-86775864	0.052879	0.109182	0.102494	0.088185	0.0526854	0.0541464	0.0748327	0.0605548	0.0220461	0.0351406	0.0543584	0.0371817	0.0555934
XLOC_016636	Sowahb	TSS18703	chr5:93041122-93045022	1.53157	1.13196	0.97054	1.21136	1.25295	1.40162	1.04185	1.23214	1.78994	1.79354	1.55472	1.71273	0.0556909
XLOC_005136	Hist1h2bm	TSS5731	chr13:21722043-21722526	3.07155	3.47385	2.86753	3.13764	2.76043	3.19449	3.04277	2.99923	1.39754	1.69092	2.16073	1.74973	0.0556967
XLOC_015629	Klhl17,Mir7658	TSS17570,TSS17571	chr4:156229043-156234857	13.8944	10.476	12.3126	12.2277	12.2754	12.8255	11.1382	12.0797	12.7018	9.40596	10.0778	10.7285	0.055727
XLOC_008222	Gm15760	TSS9192	chr16:20545111-20548556	0.168569	0.206623	0.20709	0.194094	0.163102	0.147956	0.186485	0.165848	0.128668	0.124473	0.104461	0.119201	0.0557686
XLOC_022777	Lca5	TSS25472	chr9:83391354-83454574	5.57827	5.47512	5.77223	5.60854	5.08702	5.34632	5.54267	5.32534	5.21262	4.60866	4.84767	4.88965	0.0558515
XLOC_005032	Setd3	TSS5624	chr12:108106430-108179284	33.9444	36.2201	36.4201	35.5282	37.3208	34.4808	35.4655	35.7557	33.5976	35.3391	35.7682	34.9016	0.0559175
XLOC_015618	Cptp	TSS17559	chr4:155864722-155869440	5.55541	6.20968	5.44198	5.73569	6.20527	6.55173	5.65533	6.13744	6.10459	6.50001	5.70648	6.10369	0.0559365
XLOC_012576	Gyltl1b	TSS14115	chr2:92365045-92371057	14.5076	11.8411	9.78288	12.0439	12.3729	15.147	10.4341	12.6513	15.7991	13.7044	12.8031	14.1022	0.0559526
XLOC_020924	Ces2a	TSS23460	chr8:104734002-104741634	0.173292	0.0973687	0.251005	0.173889	0.195703	0.374212	0.134103	0.234673	0.0854835	0.0590746	0.152849	0.0991357	0.0559864
XLOC_018790	Luzp2	TSS21098	chr7:54835244-55268888	0.874214	0.859566	1.12944	0.954407	0.526651	0.569825	0.873615	0.656697	0.712606	0.600753	0.736696	0.683352	0.0560199
XLOC_017921	Rnf181	TSS20112	chr6:72355482-72362381	51.0736	62.3625	63.9519	59.1293	64.8815	61.9933	55.9697	60.9482	46.1628	54.7437	60.7819	53.8961	0.0560768
XLOC_010917	Tll2	TSS12239	chr19:41083980-41206774	0.0185392	0.0170457	0.00953865	0.0150412	0	0.00885525	0.0351909	0.0146821	0.0107377	0	0	0.00357923	0.0561368
XLOC_013436	Trim45	TSS15085	chr3:100922492-100936925	3.66393	3.66891	3.43718	3.59001	4.04499	3.86423	3.51204	3.80709	4.05591	3.90965	4.02628	3.99728	0.0562011
XLOC_000536	Apoa2	TSS607,TSS608	chr1:171213969-171226379	1.35471	2.07333	1.82776	1.75193	2.4922	95.1515	1.89183	33.1785	1.19704	1.84648	1.7369	1.59347	0.0562522
XLOC_007514	Rac2	TSS8394	chr15:78559168-78572783	1.16907	1.48426	1.4581	1.37048	1.69765	3.24902	1.78032	2.24233	1.30141	1.70269	1.55228	1.51879	0.0562544
XLOC_000848	Myl1	TSS955,TSS956	chr1:66924295-66945056	1.91506	0.709836	1.1213	1.24873	0.858785	1.58008	27.2049	9.88125	2.26245	0.946952	1.68033	1.62991	0.0562671
XLOC_007967	Gsk3b	TSS8917	chr16:38085063-38246079	24.6734	19.6898	17.6306	20.6646	18.7428	18.2407	20.2789	19.0875	26.795	20.5774	19.884	22.4188	0.0563375
XLOC_015436	Catsper4	TSS17344	chr4:134211967-134227383	0.126039	0.138759	0.149926	0.138241	0.190396	0.188775	0.0646677	0.147946	0.0983886	0.0893506	0.127378	0.105039	0.0563763
XLOC_005766	Pitx1	TSS6428	chr13:55825053-55831425	0.206164	0.103213	0.155718	0.155032	0.292873	0.183238	0.472087	0.316066	0.269811	0.220682	0.317461	0.269318	0.0564264
XLOC_011411	Dfnb59	TSS12803	chr2:76650272-76658554	0.719328	1.35664	1.10883	1.0616	0.819245	0.885442	0.506126	0.736938	0.492182	0.869205	0.843814	0.735067	0.0566243
XLOC_016657	5430416N02Rik	TSS18726	chr5:100420841-100429535	22.3801	24.938	27.9491	25.0891	28.417	25.2844	25.0632	26.2549	16.8248	22.6985	24.19	21.2378	0.0566992
XLOC_002604	Timd4	TSS2913	chr11:46810798-46844333	0.0595732	0.116248	0.0925084	0.0894432	0.184917	0.254488	0.156028	0.198478	0.105695	0.197607	0.208692	0.170665	0.056778
XLOC_011898	Tldc2	TSS13355	chr2:157087054-157096481	0.191033	0.219878	0.0636335	0.158182	0.0353618	0.0291247	0.0298163	0.0314343	0.0732694	0.0575365	0	0.043602	0.0568042
XLOC_006813	Gm4285	TSS7586	chr14:75842917-75844964	1.97865	1.89308	1.81407	1.89527	1.79075	1.68054	1.72494	1.73208	1.42235	1.5603	1.57379	1.51881	0.0568472
XLOC_000613	Srp9	TSS690	chr1:182124736-182132415	46.9635	62.5814	62.4183	57.3211	61.7614	58.7059	60.9818	60.483	49.0673	67.9563	67.488	61.5039	0.0569434
XLOC_000378	Rab7b	TSS433	chr1:131688694-131713464	0.576549	0.615064	0.597354	0.596322	0.511849	0.808744	0.903501	0.741365	0.653156	0.663263	0.629351	0.64859	0.0569552
XLOC_008496	Kcnj6	TSS9491,TSS9492	chr16:94748682-94997696	0.00736108	0.0177898	0.0188209	0.0146573	0.00836052	0	0	0.00278684	0	0	0	0	0.0570737
XLOC_006705	Gm16973	TSS7455	chr14:56668247-56701000	5.65367	5.62195	7.81049	6.36204	7.03232	6.4876	6.92399	6.81464	4.92886	3.74025	6.11431	4.92781	0.0572414
XLOC_020482	Tpcn2	TSS22974	chr7:145253922-145283927	4.91882	4.28208	4.7643	4.65507	4.40941	5.07305	4.51254	4.665	4.42385	3.35625	4.33072	4.03694	0.0574198
XLOC_023662	Enox2	TSS26485	chrX:49009706-49288242	4.25082	4.65203	4.82308	4.57531	4.07277	4.30716	4.24608	4.20867	4.00733	4.03648	4.21745	4.08709	0.0574868
XLOC_021753	B3gat1	TSS24354	chr9:26751561-26761338	0.0702469	0.0985893	0.134301	0.101046	0.134916	0.203327	0.161417	0.166553	0.112357	0.133939	0.211416	0.152571	0.0576941
XLOC_007531	Dmc1	TSS8415	chr15:79561497-79605109	1.36902	1.47826	1.88597	1.57775	1.37527	1.33053	1.4258	1.3772	1.1476	0.991586	1.30276	1.14732	0.0577277
XLOC_005079	Dnah11	TSS5672	chr12:117843860-118199043	0.0331537	0.0477482	0.0535538	0.0448186	0.0430168	0.0433403	0.0532063	0.0465211	0.0211694	0.017377	0.0325776	0.023708	0.0578
XLOC_017550	Vamp1	TSS19707	chr6:125215580-125222306	2.62123	1.87109	3.26446	2.58559	2.25236	2.74839	2.74995	2.58357	1.96842	1.37172	2.12846	1.82287	0.057818
XLOC_015958	2010109A12Rik	TSS17939	chr5:93206517-93213474	0.258358	0.319516	0.440548	0.339474	0.165072	0.204446	0.176447	0.181988	0.0877683	0.170006	0.119912	0.125895	0.0581332
XLOC_004594	Gskip	TSS5135	chr12:105685351-105703057	7.8305	9.61085	9.7256	9.05565	9.37697	8.79544	8.85656	9.00966	7.35359	9.43075	9.32833	8.70422	0.0581934
XLOC_002831	Slc16a11	TSS3164	chr11:70213909-70216414	1.29913	1.22216	1.23636	1.25255	1.27734	1.2757	0.824662	1.1259	0.891293	1.06021	0.962223	0.971242	0.0583045
XLOC_006281	C1qtnf9	TSS6992	chr14:60768133-60780869	0.264388	0.120783	0.225157	0.203443	0.241451	0.470118	0.414673	0.375414	0.447257	0.303874	0.297349	0.349493	0.0583911
XLOC_000371	Pigr	TSS426	chr1:130826683-130852249	0.0036879	0.0131601	0.00762602	0.00815801	0	0.00702117	0	0.00234039	0	0.00341294	0	0.00113765	0.0583945
XLOC_008822	Hspa1l	TSS9855	chr17:34972702-34979228	0.204565	0.159451	0.204464	0.189493	0.290743	0.238325	0.201681	0.243583	0.245541	0.25822	0.265532	0.256431	0.0584805
XLOC_010655	Cabp4	TSS11942	chr19:4135422-4139609	0.0242971	0.0215102	0.0248025	0.0235366	0.0275112	0.0451677	0	0.0242263	0.00938933	0.0110353	0	0.00680821	0.058522
XLOC_000074	Inpp4a	TSS89,TSS90	chr1:37299837-37410740	6.98645	4.78012	5.20389	5.65682	5.82455	5.5385	4.70498	5.35601	6.3218	4.5227	4.56329	5.13593	0.0585606
XLOC_021881	Slc37a4	TSS24491,TSS24492,TSS24493	chr9:44396926-44402968	17.7591	22.8593	23.6937	21.4374	21.363	21.248	17.272	19.961	15.8642	17.8155	19.3935	17.6911	0.0587293
XLOC_011674	B2m	TSS13107	chr2:122120107-122186189	93.195	120.761	106.168	106.708	122.614	126.015	99.5874	116.072	100.451	128.983	121.74	117.058	0.0587512
XLOC_017854	Hoxa11	TSS20035	chr6:52242104-52249769	27.8621	30.0058	25.4985	27.7888	31.5948	28.5166	27.8064	29.3059	30.2497	35.2509	31.8674	32.456	0.0588397
XLOC_004232	Enthd2	TSS4731	chr11:120090521-120098731	7.65877	6.69762	6.86192	7.07277	9.11014	8.88936	6.87892	8.29281	7.00342	6.07479	6.61051	6.56291	0.0589274
XLOC_012561	Ptprj	TSS14095,TSS14096	chr2:90429755-90580647	9.54294	6.87506	6.09045	7.50282	6.12319	6.12737	6.92736	6.39264	10.3843	8.56277	6.91784	8.62164	0.058987
XLOC_011548	Chst1	TSS12950	chr2:92599706-92615252	6.4062	5.44055	4.91668	5.58781	5.89881	5.86671	5.26841	5.67798	6.6698	6.08637	5.6088	6.12166	0.0590233
XLOC_002803	Alox12b	TSS3131	chr11:69157071-69169791	0.113292	0.109721	0.0777139	0.100242	0.0774382	0.162425	0.0930967	0.110987	0.0874068	0.0832078	0.0247111	0.0651086	0.0590255
XLOC_016857	Sbds	TSS18941	chr5:130245731-130255462	28.9322	32.61	34.8667	32.1363	33.3665	32.9076	31.9397	32.7379	27.5544	30.0212	31.2686	29.6147	0.0591025
XLOC_003627	Natd1	TSS4062	chr11:60902245-60913792	17.0476	17.5813	14.0618	16.2302	16.2907	17.0362	15.3888	16.2386	18.0319	19.4901	16.6517	18.0579	0.0591174
XLOC_005919	Pde8b	TSS6593,TSS6594	chr13:95024104-95250304	3.13686	3.04122	2.96742	3.0485	3.03305	2.89539	2.92682	2.95175	2.86927	2.9168	2.63472	2.80693	0.059153
XLOC_021321	Cilp2	TSS23900	chr8:69880365-69887392	0.336903	0.41524	0.277594	0.343246	0.375674	0.252743	0.337962	0.322126	0.268135	0.386487	0.236095	0.296906	0.0591673
XLOC_016847	5930412G12Rik	TSS18931	chr5:128579129-128600687	0.693221	0.804031	0.725248	0.740833	0.910858	0.687487	1.28393	0.960758	0.793796	1.05673	0.987156	0.945894	0.0593413
XLOC_022111	Prss35	TSS24741	chr9:86743632-86757506	1.90066	1.2558	1.78244	1.6463	1.63636	3.88574	3.74432	3.08881	2.6167	2.69031	2.48077	2.59593	0.0594524
XLOC_017420	Fam19a1	TSS19555	chr6:96113153-96657198	0.712669	0.786195	0.893634	0.797499	0.506684	0.563842	0.608695	0.55974	0.53899	0.575775	0.815366	0.643377	0.0595234
XLOC_002219	Tjp3	TSS2489,TSS2490,TSS2491	chr10:81268171-81291581	5.81661	4.58603	3.88018	4.76094	5.48199	5.1725	4.20206	4.95218	6.14293	5.31797	4.75853	5.40648	0.0596275
XLOC_004220	Rbfox3	TSS4716,TSS4717,TSS4718	chr11:118489759-118911597	0.292326	0.285063	0.219608	0.265666	0.348034	0.309691	0.196941	0.284889	0.229177	0.216227	0.193741	0.213048	0.0597696
XLOC_000911	Dner	TSS1022	chr1:84369838-84696221	0.327621	0.448562	0.365027	0.380403	0.43139	0.608635	0.645179	0.561735	0.533032	0.582135	0.446531	0.520566	0.0598425
XLOC_012899	Fer1l4	TSS14473	chr2:156019139-156052947	0.0189319	0.00490892	0.00833512	0.0107253	0.0283406	0.0335325	0.0102649	0.024046	0.0270804	0.0147069	0.0264351	0.0227408	0.0598427
XLOC_001827	Fam19a2	TSS2068	chr10:123264075-123741204	2.53655	2.58595	2.94694	2.68981	2.57111	2.40748	2.83989	2.60616	3.1751	3.35342	3.23133	3.25328	0.0598529
XLOC_017535	Lpcat3	TSS19687	chr6:124663103-124712178	23.2169	25.8641	24.5628	24.5479	25.4966	28.3018	23.0494	25.6159	22.608	24.2197	23.2018	23.3432	0.0599164
XLOC_005969	Ppwd1	TSS6648	chr13:104205121-104249622	13.3471	15.8881	17.4035	15.5462	15.3409	13.4296	16.0943	14.9549	12.9539	14.8594	16.4056	14.7396	0.0599371
XLOC_010549	BC037704	TSS11817	chr19:43675177-43677170	1.09379	1.15854	1.21672	1.15635	1.24213	1.39198	1.06992	1.23468	1.00867	0.943668	1.07693	1.00976	0.0599641
XLOC_007117	Ep300	TSS7934	chr15:81586213-81652077	16.5616	11.9808	10.4434	12.9953	10.8232	12.1158	12.4785	11.8058	16.93	12.8878	11.4247	13.7475	0.0600307
XLOC_001648	Izumo4	TSS1856	chr10:80702692-80705382	3.851	3.07901	3.62256	3.51752	3.40271	3.50135	3.23028	3.37811	2.61761	2.31476	3.12058	2.68432	0.06005
XLOC_003783	Nxn	TSS4239	chr11:76257225-76399141	27.402	28.2137	26.0324	27.216	32.801	31.9114	27.8589	30.8571	28.8699	31.929	29.8961	30.2317	0.060156
XLOC_010842	Aldh1a7	TSS12151	chr19:20692952-20727556	3.74612	5.30037	5.32699	4.79116	4.6447	3.70828	3.72122	4.02473	3.25811	4.34109	4.87247	4.15722	0.0601761
XLOC_016272	Sdk1	TSS18292	chr5:141241533-142213791	4.55169	3.29191	2.59292	3.47884	2.40823	2.49705	2.72129	2.54219	4.90333	4.19607	3.19818	4.09919	0.0603208
XLOC_006340	Phyhip	TSS7056	chr14:70457516-70468824	0.49107	0.450034	0.380131	0.440412	0.653542	0.710691	0.427495	0.597243	0.569917	0.610027	0.458151	0.546032	0.0603259
XLOC_022855	Col6a5	TSS25558	chr9:105856069-105960643	0.30246	0.352252	0.477265	0.377326	0.0749188	0.197364	0.233263	0.168515	0.094794	0.245329	0.192802	0.177642	0.0603388
XLOC_022640	AY074887	TSS25311	chr9:54950256-54958030	0.0352543	0	0.0716458	0.0356334	0.154568	0.227089	0.0333513	0.138336	0.109627	0.0325847	0.112944	0.0850519	0.0603892
XLOC_000976	Pam	TSS1094	chr1:97821093-98095632	20.2168	19.614	19.2217	19.6842	18.9494	19.8186	19.3812	19.3831	22.2331	20.5742	20.2383	21.0152	0.0604542
XLOC_008697	Axin1	TSS9717	chr17:26138685-26195811	23.8666	20.0649	15.5553	19.8289	19.7829	19.1029	18.1393	19.0084	25.9382	22.7272	20.3162	22.9939	0.0605036
XLOC_002568	Stk10	TSS2873	chr11:32533265-32624595	4.7263	3.66736	3.12728	3.84031	3.74582	3.75492	3.78865	3.76313	5.01828	3.78462	3.31052	4.03781	0.0605461
XLOC_003064	Dlx3	TSS3421	chr11:95120116-95125291	0.496206	0.314352	0.233185	0.347914	0.519279	0.452701	0.422011	0.464664	0.679845	0.442962	0.542368	0.555058	0.0605624
XLOC_020437	Pidd1	TSS22923	chr7:141438514-141443355	5.75877	4.68294	4.69417	5.04529	4.88923	5.46406	5.16495	5.17275	4.92253	4.10019	4.37558	4.4661	0.0605869
XLOC_004950	Angel1	TSS5532	chr12:86700501-86726460	4.24676	4.109	3.49048	3.94875	4.08463	3.6321	3.95037	3.88903	4.62856	4.25947	3.88925	4.25909	0.0606045
XLOC_011238	Fubp3	TSS12598	chr2:31572650-31617526	34.5833	28.9459	28.9353	30.8215	29.1184	30.1643	30.8043	30.029	34.9875	29.2174	29.6003	31.2684	0.060849
XLOC_012967	Cdh22	TSS14546	chr2:165111506-165234737	0.954665	0.923832	0.643003	0.8405	0.782147	0.857632	0.857853	0.832544	1.24635	1.17679	1.19774	1.20696	0.0608744
XLOC_012177	Sec16a	TSS13675	chr2:26409430-26445216	16.3507	13.398	11.105	13.6179	12.794	12.4373	13.2303	12.8205	17.5709	14.0985	12.9209	14.8634	0.0608843
XLOC_016878	Fzd9	TSS18964	chr5:135248937-135251047	0.475612	0.44232	0.451959	0.45663	0.552104	0.575549	0.78986	0.639171	0.603807	0.546753	0.687829	0.612796	0.0609822
XLOC_006522	Phf7	TSS7257	chr14:31237695-31251218	4.39874	5.25869	5.28426	4.98056	5.20739	4.86567	4.36464	4.81257	4.16857	4.71124	4.65704	4.51228	0.0609858
XLOC_009244	Tpsab1	TSS10324	chr17:25343244-25345562	0.0974008	0.170444	0.0328912	0.100245	0.0906395	0.235605	0.12265	0.149632	0.174831	0.205837	0.129513	0.17006	0.0609983
XLOC_001863	Baz2a	TSS2110	chr10:128092782-128129303	17.8886	12.0236	10.8488	13.587	11.2231	10.9662	12.4644	11.5512	18.4375	13.428	12.3067	14.7241	0.0610024
XLOC_002629	Flt4	TSS2942	chr11:49609678-49652739	8.27664	6.35888	5.18668	6.6074	5.51449	6.43739	5.6218	5.85789	8.61988	6.94519	6.07182	7.2123	0.0610356
XLOC_015932	Gm9958	TSS17911	chr5:90366996-90368488	2.77213	2.76921	3.48858	3.00997	3.16988	2.75111	2.99515	2.97205	1.80869	1.95942	3.13673	2.30161	0.0611432
XLOC_010207	Lipg	TSS11443	chr18:74939321-74961263	2.6352	2.89212	3.1041	2.87714	3.19267	2.518	2.98504	2.89857	2.48839	2.63763	2.72322	2.61641	0.0611942
XLOC_016629	Cxcl9	TSS18696	chr5:92321330-92328079	0	0	0.00637718	0.00212573	0	0.0165419	0.00586787	0.00746992	0.00974621	0.0235091	0.0202442	0.0178332	0.0612787
XLOC_009041	Fam179a	TSS10104	chr17:71673260-71729669	0.0343625	0.0357685	0.0504486	0.0401932	0.0691536	0.103247	0.051313	0.0745712	0.0604381	0.10235	0.120161	0.0943164	0.0612842
XLOC_010617	Adrb1	TSS11899	chr19:56722371-56724862	0.270384	0.190304	0.159672	0.206787	0.130889	0.206706	0.137703	0.158433	0.238324	0.178566	0.134585	0.183825	0.0612845
XLOC_002123	Ddt	TSS2389	chr10:75771232-75773374	44.9819	58.1382	58.7461	53.9554	67.5527	70.1775	48.7978	62.176	42.1086	50.5068	51.3196	47.9783	0.0613623
XLOC_003650	F930015N05Rik	TSS4086	chr11:64433134-64522835	0.314382	0.296824	0.254381	0.288529	0.249498	0.207028	0.248296	0.234941	0.362454	0.34818	0.356368	0.355667	0.0613986
XLOC_005050	Cdc42bpb	TSS5643	chr12:111292971-111377718	35.5148	23.6507	19.3606	26.1754	20.1362	19.3531	22.8328	20.774	37.4394	28.6677	24.4494	30.1855	0.0614724
XLOC_023465	Huwe1	TSS26263	chrX:151803281-151935417	42.3818	30.2896	28.5213	33.7309	27.2041	28.3475	33.7235	29.7584	43.5837	30.8074	29.1915	34.5275	0.0615601
XLOC_004875	Gpr135	TSS5443	chr12:72069617-72070991	1.64176	1.3611	2.03377	1.67888	1.13958	1.39063	1.76903	1.43308	0.918396	0.788106	0.71714	0.807881	0.0617064
XLOC_020882	Gnao1	TSS23414	chr8:93810837-93969388	2.53168	2.24622	2.02315	2.26702	1.89378	2.38878	2.42238	2.23498	2.71381	2.71317	2.32442	2.5838	0.0617375
XLOC_011712	Zc3h6	TSS13154	chr2:128967401-129018563	1.30814	0.900632	0.97929	1.06269	0.803507	1.07719	1.06708	0.982592	1.1585	0.821409	0.912165	0.964025	0.0617612
XLOC_018272	Plcz1	TSS20525	chr6:139989721-140041417	0.0205789	0.0120418	0.0212674	0.0179627	0.0227085	0.0189611	0.0130686	0.0182461	0.0164147	0.00649659	0.0114666	0.0114593	0.0617888
XLOC_018114	B4galnt3	TSS20339	chr6:120203809-120294559	3.92646	2.93379	2.2769	3.04572	2.39745	2.41469	2.78188	2.53134	4.28729	3.82509	2.81619	3.64286	0.0618578
XLOC_013752	Clrn1	TSS15436	chr3:58844027-58885212	1.74675	2.23974	2.16387	2.05012	1.97584	1.7257	2.6963	2.13261	1.97399	2.84068	2.57568	2.46345	0.0618681
XLOC_017115	Akr1b7	TSS19223	chr6:34412361-34423137	14.4681	23.4155	20.5828	19.4888	16.0072	14.8157	12.3591	14.394	9.18863	9.67121	11.4888	10.1162	0.0619266
XLOC_009837	Npy6r	TSS11025	chr18:44270126-44277700	0.0334877	0.0341674	0.0275787	0.0317446	0.0275667	0.0174431	0	0.0150033	0.0212954	0.0193538	0	0.0135497	0.0619539
XLOC_005333	Pcbd2	TSS5953	chr13:55727367-55776830	15.4537	21.6618	18.6892	18.6016	24.8554	21.9286	20.789	22.5243	17.2213	23.6367	22.5345	21.1308	0.0619678
XLOC_011013	Sfxn4	TSS12344	chr19:60837276-60861430	2.23403	2.42149	2.86807	2.50786	2.48853	2.20042	2.56631	2.41842	1.98771	2.1011	2.7515	2.2801	0.0620934
XLOC_022468	St14	TSS25131	chr9:31088589-31131799	12.1874	8.66307	7.19338	9.34795	9.69932	9.40951	8.28504	9.13129	13.5804	12.4212	9.87784	11.9598	0.0622006
XLOC_001434	Ddo	TSS1607	chr10:40630010-40649931	0.14767	0.108846	0.122175	0.12623	0.0489852	0.0818656	0.0430232	0.057958	0.0664703	0.0795968	0.0551417	0.0670696	0.0623324
XLOC_002541	Gm12070	TSS2842	chr11:26785107-26787859	0.0513475	0.0364506	0.0846966	0.0574982	0.18244	0.103465	0.0874225	0.124442	0.103281	0.056799	0.117482	0.0925207	0.0624253
XLOC_002381	Dtx3	TSS2663	chr10:127190377-127211622	52.4996	39.0874	39.1748	43.5873	41.7647	43.1408	33.3761	39.4272	50.3147	38.0662	36.3503	41.5771	0.0625505
XLOC_021637	Sipa1l2	TSS24233	chr8:125418062-125492710	13.0368	9.43609	7.83552	10.1028	9.37912	9.43044	8.84088	9.21681	13.8172	11.2199	10.0079	11.6817	0.0625797
XLOC_005778	Hnrnpa0	TSS6440	chr13:58125878-58128556	325.958	278.805	232.106	278.956	290.025	235.753	271.078	265.619	363.293	319.076	312.276	331.548	0.0625935
XLOC_019513	Cblc	TSS21905	chr7:19779717-19796809	2.79395	2.46358	2.00836	2.42196	2.55961	2.49591	2.12594	2.39382	3.05306	3.16816	2.67809	2.96644	0.062603
XLOC_001230	Ackr1	TSS1375	chr1:173331885-173333503	0.419961	0.515524	0.527443	0.487643	0.655338	2.03492	0.734928	1.14173	0.353264	0.387794	0.470039	0.403699	0.0626262
XLOC_002826	Dlg4	TSS3158	chr11:70018604-70045531	12.4576	9.41141	9.10879	10.3259	9.48315	8.68323	9.17321	9.1132	13.0954	11.085	10.8306	11.6703	0.0627297
XLOC_000763	Rfx8	TSS859	chr1:39665300-39720989	0.135494	0.106331	0.130502	0.124109	0.212704	0.175626	0.217367	0.201899	0.158856	0.156082	0.19525	0.170063	0.0628365
XLOC_022792	Bcl2a1d	TSS25488	chr9:88723287-88731850	0.0242995	0.0419248	0.0730596	0.046428	0.105649	0.0661539	0.04593	0.0725776	0.0573945	0.0905191	0.154859	0.100924	0.0629978
XLOC_022868	Rad54l2	TSS25574	chr9:106688079-106789213	13.393	9.66258	8.47585	10.5105	8.88903	8.91267	10.2983	9.36667	14.0101	11.3484	9.69248	11.6837	0.0630002
XLOC_014367	Zfp462	TSS16131	chr4:54947944-55083563	8.4941	6.41677	6.072	6.99429	5.36688	5.65072	7.33623	6.11794	8.75692	6.65555	6.59205	7.33484	0.0633081
XLOC_006684	Cideb	TSS7434	chr14:55745692-55758424	7.48379	10.2129	9.9805	9.22573	8.37359	10.7347	5.50077	8.20302	5.96802	8.73752	6.87313	7.19289	0.0633185
XLOC_002697	Lypd8	TSS3015	chr11:58379031-58390541	0.0353425	0.093257	0	0.0428665	0.058571	0.0639712	0.0502095	0.0575839	0.0686384	0.1849	0.0861487	0.113229	0.0633208
XLOC_005677	Fam217a	TSS6325	chr13:34909963-34919992	1.35611	1.47919	1.71351	1.51627	1.78054	1.67682	1.31967	1.59234	1.22838	1.1238	1.39166	1.24795	0.0633634
XLOC_023154	Rbmx2	TSS25899	chrX:48695003-48710719	8.79318	9.68368	10.6271	9.70132	10.2255	9.01544	9.99878	9.74657	8.5555	9.01525	10.0593	9.21002	0.0635113
XLOC_015064	Olfr272	TSS16924	chr4:52910832-52911792	0.0464761	0.0794198	0.0710325	0.0656428	0	0.0202021	0.021937	0.0140464	0.0180627	0	0	0.0060209	0.0635346
XLOC_015056	Mrpl50	TSS16916	chr4:49512596-49521083	38.9252	52.7327	53.0462	48.2347	47.7007	44.4522	47.3568	46.5032	38.5573	51.698	52.1606	47.472	0.063559
XLOC_010510	Cyp26a1	TSS11776	chr19:37697807-37701536	0.82096	0.999531	0.866269	0.895587	0.82067	1.00259	0.798884	0.874048	0.700076	0.669839	0.634204	0.66804	0.0636373
XLOC_010371	Slc15a3	TSS11631	chr19:10842543-10869779	0.602214	0.672212	0.564982	0.613136	0.717632	0.782388	0.653438	0.717819	0.639783	0.751013	0.66966	0.686819	0.0636882
XLOC_007185	Muc19,Smgc	TSS8012	chr15:91838325-91934555	0.0171974	0.00625362	0.0107229	0.0113913	0	0.00160681	0.00165538	0.0010874	0.0122069	0.00322582	0.00285299	0.00609524	0.063818
XLOC_013036	Ppp1r3d	TSS14629	chr2:178411205-178414463	1.85075	2.01244	1.85477	1.90599	2.22064	1.9043	2.13245	2.0858	2.02218	2.41496	2.07497	2.1707	0.0638875
XLOC_007737	Krt79	TSS8651	chr15:101929331-101940324	0.224024	0.255843	0.24564	0.241836	0.20357	0.142876	0.117938	0.154795	0.160331	0.105037	0.162324	0.142564	0.0639302
XLOC_020285	4930413G21Rik	TSS22750	chr7:122969057-122970459	0.120295	0.147811	0.143726	0.137277	0.115204	0.0378632	0.170418	0.107828	0.0767019	0.054473	0.0977758	0.0763169	0.063946
XLOC_001931	Ust	TSS2186	chr10:8204752-8518825	5.06129	4.48638	3.62454	4.39074	3.92505	3.96114	4.1655	4.01723	5.36324	5.32746	4.4137	5.0348	0.0642998
XLOC_006970	Rims2	TSS7767,TSS7768	chr15:39198285-39684372	0.791824	0.917592	0.699313	0.80291	0.611117	0.661574	0.666983	0.646558	0.603383	0.71433	0.626634	0.648116	0.0643297
XLOC_022144	Nmnat3	TSS24776	chr9:98296582-98411428	3.44062	3.66285	3.98207	3.69518	3.54103	4.29536	3.29494	3.71044	3.27503	3.20299	3.54595	3.34132	0.0643513
XLOC_018652	Rhpn2	TSS20941	chr7:35334236-35396767	7.43876	7.15653	6.65895	7.08475	7.86987	8.78303	7.74412	8.13234	9.60363	7.93293	8.70217	8.74624	0.0645556
XLOC_011276	Gsn	TSS12646,TSS12647,TSS12648	chr2:35256358-35307902	43.3139	42.7902	37.1663	41.0901	42.3469	50.8834	41.5262	44.9188	45.0271	46.1326	41.8964	44.352	0.0645929
XLOC_013820	Glt28d2	TSS15517	chr3:85869845-85887518	1.32035	1.34901	1.69227	1.45388	1.37401	1.43353	1.52041	1.44265	1.43576	1.6297	1.85117	1.63888	0.0646363
XLOC_003012	Tbx2	TSS3361	chr11:85832614-85841948	53.0242	41.2875	39.5519	44.6212	45.8349	41.341	37.9088	41.6949	54.7027	46.0715	43.4823	48.0855	0.0646367
XLOC_017036	Peg10	TSS19132	chr6:4747305-4760516	22.5888	17.3281	12.3237	17.4135	14.5404	14.1489	19.5591	16.0828	26.3494	18.6906	15.9811	20.3404	0.0646611
XLOC_005615	Btn2a2	TSS6258	chr13:23477062-23488857	0.294475	0.444053	0.432264	0.390264	0.337432	0.306779	0.355695	0.333302	0.209425	0.286671	0.365224	0.287107	0.0647399
XLOC_017889	Nap1l5	TSS20077	chr6:58833699-58920396	0.188702	0.208087	0.214135	0.203641	0.204588	0.680344	0.18895	0.357961	0.2279	0.280142	0.244601	0.250881	0.0649175
XLOC_017430	Chl1	TSS19567	chr6:103510875-103733035	0.213153	0.287526	0.355217	0.285299	0.0904625	0.123367	0.264171	0.159333	0.148727	0.137655	0.17103	0.152471	0.0649383
XLOC_015659	Slc25a40	TSS17605	chr5:8422837-8454839	5.18703	4.76403	7.33412	5.76173	5.58728	5.17406	5.71742	5.49292	4.39412	3.28442	5.16696	4.28183	0.0649389
XLOC_003736	Tekt1	TSS4185,TSS4186,TSS4187	chr11:72344716-72362442	1.60739	3.72249	3.21583	2.84857	3.94371	2.2371	3.06947	3.08343	0.909542	2.11942	2.37474	1.80123	0.06501
XLOC_020641	Ppp2cb	TSS23146	chr8:33599620-33641976	67.7959	73.8373	69.8496	70.4943	73.5388	72.4656	66.6457	70.8834	70.1772	76.5708	70.8066	72.5182	0.065051
XLOC_016576	Aasdh	TSS18635	chr5:76875934-76905514	4.2114	3.99774	5.24404	4.48439	3.87804	3.81204	4.69176	4.12728	3.70914	3.18377	3.935	3.6093	0.0650943
XLOC_014118	Ccdc109b	TSS15848	chr3:129914959-129970206	0.287406	0.338676	0.411479	0.345854	0.438733	1.1565	0.421449	0.672227	0.468687	0.434462	0.489765	0.464305	0.0651821
XLOC_016846	Tmem132d	TSS18930	chr5:127783490-128433077	0.269284	0.227268	0.159666	0.218739	0.115504	0.140237	0.213556	0.156432	0.328268	0.336093	0.205664	0.290008	0.0652072
XLOC_000453	Fam129a	TSS519	chr1:151571372-151719347	5.2563	4.60234	5.15906	5.0059	4.07262	4.59259	6.21055	4.95859	8.50842	7.02493	6.30927	7.28087	0.0652078
XLOC_004192	Acox1	TSS4685	chr11:116171882-116215318	20.3772	19.4331	20.3197	20.0433	19.4407	20.5246	18.0322	19.3325	18.7714	18.5122	17.852	18.3785	0.0652595
XLOC_022435	Kank2	TSS25094	chr9:21766772-21798546	23.5449	18.7663	16.8958	19.7357	17.6616	18.5166	19.3374	18.5052	25.2485	23.5802	20.4654	23.098	0.0652628
XLOC_017760	Slc13a4	TSS19932	chr6:35267952-35308126	0.0820273	0.0970241	0.0844371	0.0878295	0.0924497	0.0963314	0.0363227	0.0750346	0.0508909	0.0857162	0.0534993	0.0633688	0.065289
XLOC_018862	Gm15880	TSS21177	chr7:80586631-80688877	0.00562011	0.00976638	0.00576993	0.00705214	0.0181951	0.0100146	0.0158929	0.0147009	0.0175116	0.0421056	0.0273457	0.0289876	0.0654449
XLOC_005990	Gzmk	TSS6669	chr13:113171873-113180897	0	0	0.0252936	0.0084312	0	0	0.0233334	0.0077778	0.0191988	0.0458026	0.080614	0.0485385	0.0655715
XLOC_022464	Vps26b	TSS25127	chr9:26999676-27030094	15.0034	13.1034	11.3668	13.1579	12.7753	12.5054	12.6836	12.6548	15.6144	14.0403	12.9306	14.1951	0.0655901
XLOC_020134	Trim12a	TSS22582	chr7:104299896-104324838	2.2539	2.19203	2.43945	2.29513	2.52915	3.01458	2.78823	2.77732	2.74897	2.75328	2.63482	2.71236	0.0656938
XLOC_015617	Tas1r3	TSS17558	chr4:155847316-155863353	0.129793	0.0519815	0.0609522	0.0809089	0.0757078	0.080095	0.117096	0.0909663	0.145085	0.0774607	0.0708762	0.0978073	0.0657642
XLOC_020461	Kcnq1ot1	TSS22950	chr7:143107253-143427042	0.448881	0.404043	0.553946	0.468957	0.446805	0.263575	0.496418	0.402266	0.322938	0.158002	0.202569	0.227836	0.0658264
XLOC_021284	Tenm3	TSS23855	chr8:48225664-48674690	18.6919	14.9097	11.0994	14.9003	13.7179	14.0671	14.7246	14.1699	21.0072	16.4013	14.9418	17.4501	0.0658278
XLOC_005192	Fam65b	TSS5789,TSS5790,TSS5791	chr13:24582188-24733806	1.00518	0.940848	0.913716	0.953248	0.824755	0.910801	1.05088	0.928812	0.971034	0.868708	0.879522	0.906421	0.0659144
XLOC_013406	Hfe2	TSS15052	chr3:96525184-96529216	0.139197	0.052862	0.122339	0.104799	0.166286	0.320079	1.2048	0.563722	0.283534	0.146019	0.175872	0.201808	0.0662015
XLOC_001677	BC025920	TSS1889	chr10:81606307-81609836	1.41848	1.69249	1.88184	1.66427	1.88223	1.60543	1.76254	1.75007	1.24986	1.22625	1.41237	1.29616	0.0662183
XLOC_010947	Sec31b	TSS12270	chr19:44516956-44545848	0.76165	0.434958	0.500706	0.565771	0.527964	0.461609	0.462739	0.484104	0.597777	0.378281	0.372575	0.449544	0.0662836
XLOC_003031	Bzrap1	TSS3383	chr11:87760540-87785928	1.47905	0.796202	0.848548	1.04127	0.894192	0.876598	0.764662	0.845151	1.27222	0.719928	0.713921	0.902023	0.0663041
XLOC_004496	Acot6	TSS5022	chr12:84100653-84109783	1.72202	1.39009	2.11267	1.74159	1.74188	1.75711	2.02003	1.83967	2.06714	1.84378	2.27032	2.06041	0.0663184
XLOC_016118	Tmem116	TSS18117,TSS18118	chr5:121452708-121495421	2.28641	2.81272	2.80511	2.63475	2.43529	2.61004	1.67463	2.23999	1.85402	2.42754	1.9424	2.07465	0.0663353
XLOC_001213	Vangl2	TSS1358	chr1:172004370-172027268	16.69	14.4184	13.3314	14.8133	12.3669	12.0741	14.7325	13.0578	17.6388	14.8264	14.516	15.6604	0.0663863
XLOC_022629	Acat1	TSS25300	chr9:53580521-53610350	34.7418	41.993	44.9518	40.5622	38.5327	39.1702	39.6308	39.1112	33.2525	38.063	42.5177	37.9444	0.0664152
XLOC_002692	Gm12250	TSS3010	chr11:58183842-58190198	0.347956	0.274345	0.382176	0.334826	0.364583	0.392378	0.435702	0.397554	0.389437	0.382423	0.447758	0.406539	0.0664342
XLOC_011568	Lmo2	TSS12973,TSS12974,TSS12975	chr2:103957994-103981878	22.7555	26.5099	23.2168	24.1607	24.8423	28.2915	22.3919	25.1752	23.3914	26.8003	24.0539	24.7485	0.066489
XLOC_002071	Slc29a3	TSS2333	chr10:60712071-60752782	6.65821	6.04182	6.28076	6.32693	5.91013	6.10258	6.31772	6.11014	6.31721	5.91758	5.92768	6.05416	0.0669203
XLOC_010589	Neurl1a	TSS11862,TSS11863	chr19:47178819-47259441	3.33621	2.91846	2.64517	2.96661	2.88321	2.93727	2.88874	2.90307	3.55945	3.42761	2.90305	3.2967	0.0670756
XLOC_012089	Dhtkd1	TSS13578	chr2:5898059-5942792	1.99593	1.62504	1.81544	1.81214	1.26484	1.5495	1.63059	1.48164	1.77385	1.20989	1.19784	1.39386	0.0671109
XLOC_012960	Acot8	TSS14539	chr2:164786020-164804881	8.04484	8.48821	8.77305	8.43537	9.06102	9.23921	8.32316	8.87446	7.12812	8.17529	8.03468	7.77936	0.0671214
XLOC_022978	Slc6a20a	TSS25706	chr9:123636906-123678832	0.116732	0.20301	0.25779	0.192511	0.074122	0.148444	0.155126	0.125897	0.0894861	0.124047	0.185169	0.132901	0.0672004
XLOC_005092	Akr1c14	TSS5685	chr13:4059590-4090422	0.899534	1.06945	1.27772	1.08223	1.03791	1.18854	1.57599	1.26748	1.15436	1.60489	1.5262	1.42848	0.0672251
XLOC_023287	Zxdb	TSS26048	chrX:94724568-94730191	2.50516	1.81941	1.91531	2.07996	2.45518	2.24333	2.0247	2.24107	2.91148	2.46978	2.15818	2.51315	0.067256
XLOC_006520	Stab1	TSS7255	chr14:31134852-31168641	9.6614	7.77594	6.66958	8.03564	7.20778	9.01685	7.67067	7.9651	11.1192	8.28125	7.73939	9.04661	0.0673472
XLOC_004679	Traf3	TSS5233	chr12:111159849-111267155	10.0883	7.93866	7.13916	8.38871	7.75053	7.50942	8.22331	7.82775	10.3793	8.5026	7.95908	8.94699	0.0673513
XLOC_022723	Tln2	TSS25408	chr9:67217084-67559703	5.31958	4.53645	4.12674	4.66092	5.06129	5.17306	5.40962	5.21466	6.49528	4.97733	4.8549	5.4425	0.0673559
XLOC_006490	Zfp503	TSS7220	chr14:21983961-21989601	67.3013	49.4888	43.1097	53.2999	59.2344	50.7604	48.1653	52.72	71.7745	59.3734	56.1318	62.4266	0.0673665
XLOC_010357	Fth1	TSS11615,TSS11616	chr19:9980599-9985111	453.891	522.083	429.051	468.342	539.666	559.159	461.344	520.056	500.83	578.828	538.649	539.436	0.0674271
XLOC_010238	Cndp2	TSS11478,TSS11479	chr18:84667464-84685702	50.184	56.5278	60.8554	55.8557	60.7812	60.6544	54.0356	58.4904	47.419	48.4613	53.5482	49.8095	0.0674486
XLOC_015541	Tnfrsf1b	TSS17467	chr4:145212367-145246870	1.12527	1.14702	1.16434	1.14554	1.07519	1.24533	1.2214	1.18064	1.22452	1.32766	1.23795	1.26338	0.0674719
XLOC_007073	Ncf4	TSS7879	chr15:78244810-78262580	0.386032	0.255704	0.384968	0.342235	0.611311	0.794109	0.335902	0.580441	0.490055	0.490947	0.502238	0.494413	0.0675886
XLOC_016352	Gtpbp10	TSS18379	chr5:5537456-5559501	12.2243	15.0639	16.0745	14.4542	12.3427	12.6255	13.9804	12.9829	11.5067	13.0313	14.0567	12.8649	0.0676715
XLOC_011825	Slc52a3	TSS13277,TSS13278	chr2:151996510-152009258	5.22294	5.79228	5.60476	5.53999	5.2771	6.38395	4.08701	5.24935	4.80999	5.06102	4.47197	4.78099	0.0677303
XLOC_013963	Fcgr1	TSS15674	chr3:96282908-96293969	0.587561	0.834356	0.804909	0.742275	0.872515	0.827123	0.908345	0.869328	0.713523	1.151	0.983444	0.949322	0.0678368
XLOC_013835	Bcan	TSS15532	chr3:87987530-88000356	0.00589436	0.0107014	0	0.00553192	0.0293997	0.00559403	0.00556123	0.0135183	0.0179939	0.0317668	0.0330171	0.0275926	0.0678435
XLOC_021547	Clec18a	TSS24140	chr8:111069496-111081708	39.3068	35.2413	40.5302	38.3594	39.9857	39.8398	32.9841	37.6032	35.8623	30.4645	31.9511	32.7593	0.0678664
XLOC_020690	Glra3	TSS23200	chr8:55940824-56125352	0.0716053	0.104135	0.0490226	0.074921	0.116512	0.0755446	0.0453338	0.0791301	0.0562814	0.07833	0.0391447	0.0579187	0.0679516
XLOC_016873	Cldn4	TSS18959	chr5:134945123-134946934	34.2284	34.7782	28.9822	32.6629	39.8261	47.4997	36.869	41.3983	49.5909	41.1237	47.8308	46.1818	0.0682488
XLOC_020616	Star	TSS23121	chr8:25808512-25815982	0.249812	0.2179	0.369687	0.279133	0.262516	0.307302	0.377431	0.31575	0.211258	0.157391	0.268276	0.212308	0.0682763
XLOC_004554	Gm10432	TSS5091	chr12:100276608-100520822	0.0174494	0.0181074	0.0249727	0.0201765	0.0225805	0.0156842	0.023085	0.0204499	0.0189554	0.0193954	0.027949	0.0220999	0.0682882
XLOC_019904	Peg12	TSS22329	chr7:62461870-62464510	10.632	10.8606	10.1494	10.5473	10.4271	9.9054	11.2916	10.5414	11.1468	12.2239	11.6735	11.6814	0.0684832
XLOC_016134	Orai1	TSS18137	chr5:123015073-123030452	9.53928	10.1756	10.1854	9.96676	13.1227	12.3268	10.753	12.0675	9.8646	10.4355	10.8062	10.3688	0.068515
XLOC_001454	Rtn4ip1	TSS1628	chr10:43901806-43947862	5.42117	6.19002	5.90049	5.83723	6.14065	5.68707	5.31787	5.7152	5.12599	5.33505	5.29228	5.25111	0.0686037
XLOC_000756	Lonrf2	TSS852	chr1:38794508-38821215	3.30467	2.50026	2.38801	2.73098	2.70923	2.42843	3.0038	2.71382	3.4342	2.88745	2.71623	3.01263	0.0687733
XLOC_010059	4933408B17Rik	TSS11280	chr18:34579845-34597468	0.791037	0.660491	1.08689	0.846139	1.00065	0.974815	0.705575	0.89368	0.593903	0.369153	0.579289	0.514115	0.068804
XLOC_003287	Cdk3-ps	TSS3668	chr11:116216001-116220287	1.08951	0.641759	0.853821	0.861697	0.832743	1.10262	0.681069	0.872144	0.897389	0.393554	0.77036	0.687101	0.0688813
XLOC_010248	Chka	TSS11490	chr19:3851772-3894369	21.8782	17.516	22.9754	20.7899	23.7884	21.7188	18.906	21.4711	19.8311	13.6666	17.1878	16.8952	0.0690313
XLOC_020877	Irx6	TSS23409	chr8:92674288-92680956	0.0738827	0.0567895	0.0431564	0.0579429	0.0484735	0.00991716	0.0199721	0.0261209	0.0243027	0.0239671	0.0255803	0.0246167	0.0690392
XLOC_007753	Hotair	TSS8669	chr15:102944061-102947946	0.239928	0.235362	0.280029	0.251773	0.334263	0.351766	0.287586	0.324538	0.195901	0.211944	0.261934	0.22326	0.0690411
XLOC_010316	Rasgrp2	TSS11566	chr19:6400582-6415216	8.28649	8.0376	7.30256	7.87555	7.72331	8.42407	6.15178	7.43305	7.55942	6.67258	6.74312	6.99171	0.0691887
XLOC_006662	Homez	TSS7409,TSS7410	chr14:54852736-54864158	4.7766	4.66763	4.63411	4.69278	4.59179	4.69471	4.68698	4.65783	5.04646	5.10136	4.79296	4.98026	0.0692157
XLOC_010430	C130060C02Rik	TSS11691	chr19:15985074-16010912	0.332192	0.357084	0.453466	0.380914	0.449487	0.371434	0.343359	0.388093	0.296488	0.25034	0.358099	0.301642	0.0692993
XLOC_011655	Gm28042,Jmjd7,Pla2g4b	TSS13082,TSS13083	chr2:120027482-120043032	15.9566	13.9735	13.1992	14.3764	14.0523	16.024	13.0688	14.3817	14.6335	11.345	12.0698	12.6828	0.0693179
XLOC_013372	Rfx5	TSS15016	chr3:94955014-94961561	9.85735	9.4781	10.8547	10.0634	10.3552	9.98474	10.5495	10.2965	9.35984	8.0515	9.41629	8.94254	0.0693778
XLOC_013382	Cers2	TSS15028	chr3:95315251-95357202	61.9651	62.6376	65.8721	63.4916	66.2895	70.7559	60.208	65.7511	60.6384	58.7767	62.0913	60.5021	0.0694367
XLOC_014658	Fndc5	TSS16465	chr4:129137059-129144593	4.00254	4.25853	3.88749	4.04952	3.81098	4.015	5.1767	4.33423	4.26769	5.04417	4.62446	4.64544	0.0695787
XLOC_005920	Aggf1	TSS6595	chr13:95350682-95375357	22.628	23.4352	23.1906	23.0846	24.2386	21.9949	23.1227	23.1187	24.5954	24.6387	23.9148	24.383	0.0697066
XLOC_008542	T	TSS9555	chr17:8434422-8442496	0.137057	0.121159	0.202192	0.153469	0.151405	0.140737	0.137613	0.143252	0.0861911	0.0950729	0.180803	0.120689	0.0697652
XLOC_004223	Tbc1d16	TSS4721	chr11:119143042-119228499	22.7671	17.9224	14.0607	18.2501	15.3453	13.8384	16.9479	15.3772	25.4046	25.2789	18.7534	23.1456	0.0698056
XLOC_022215	Ip6k1	TSS24852	chr9:108002647-108048782	36.3832	32.9877	28.7093	32.6934	34.5961	36.3867	30.8004	33.9277	37.8063	36.2551	32.979	35.6801	0.0698416
XLOC_018563	Sertad1	TSS20840	chr7:27486952-27490314	15.4697	18.8771	17.9243	17.4237	18.5231	19.4691	17.6948	18.5623	13.5256	16.5185	17.1453	15.7298	0.0698546
XLOC_013061	Uckl1	TSS14657	chr2:181569152-181592461	12.442	11.9685	11.9542	12.1216	13.2964	12.6255	10.7125	12.2115	10.9632	11.3426	10.0674	10.7911	0.0698771
XLOC_023160	Ccdc160	TSS25905	chrX:52791199-52799468	3.10992	3.96048	4.17506	3.74849	3.48767	3.67857	2.96875	3.37833	2.68032	3.45189	3.16683	3.09968	0.0698842
XLOC_017924	Mat2a	TSS20115	chr6:72432798-72440615	133.364	145.173	178.988	152.508	139.079	142.034	162.081	147.731	122.55	115.88	146.452	128.294	0.0699658
XLOC_006657	Cdh24	TSS7403	chr14:54631991-54641364	8.0642	5.55384	6.49771	6.70525	6.38572	6.0562	6.76718	6.40303	8.91301	6.6606	6.86566	7.47976	0.0700227
XLOC_009249	Msln	TSS10329	chr17:25748612-25754327	1.15676	0.855766	1.14453	1.05235	1.21119	1.47281	1.2274	1.3038	1.47331	1.28412	1.2881	1.34851	0.0701119
XLOC_012229	Qrfp	TSS13733	chr2:31806167-31810518	0.0120193	0.0105678	0.00615247	0.00957986	0	0.0109459	0.0170337	0.00932653	0	0.00552961	0	0.0018432	0.0701868
XLOC_007269	Hoxc13	TSS8110	chr15:102921130-102928814	0.0551006	0.032968	0.0284029	0.0388238	0	0.0933408	0.0348958	0.0427455	0.0142231	0	0.0149648	0.0097293	0.0703628
XLOC_011741	Mavs	TSS13185	chr2:131127411-131604824	15.3485	15.6229	15.5027	15.4914	16.701	16.4372	15.5692	16.2358	14.5761	13.589	14.3276	14.1642	0.070381
XLOC_018193	Klrb1b	TSS20427	chr6:128813705-128826315	0.0596335	0	0.0383428	0.0326588	0.0556414	0.11976	0.0780208	0.0844741	0.0886008	0.0850913	0.0978574	0.0905165	0.0704159
XLOC_006337	Egr3	TSS7052,TSS7053	chr14:70077444-70082613	0.45669	0.378084	0.289035	0.374603	0.257525	0.279313	0.255631	0.264156	0.310635	0.267915	0.240657	0.273069	0.0706661
XLOC_007218	Prpf40b	TSS8052	chr15:99295408-99317007	15.7322	12.5358	12.9125	13.7268	14.0658	13.4774	12.3467	13.2966	14.7225	11.2295	12.4821	12.8114	0.0706693
XLOC_002590	Clint1	TSS2896	chr11:45851963-45910625	62.93	51.9384	50.9723	55.2802	57.7462	53.7307	54.4673	55.3147	65.2471	54.8495	51.9266	57.3411	0.0707202
XLOC_010255	Doc2g	TSS11497	chr19:4003384-4007005	3.54517	2.27181	3.28667	3.03455	3.51103	2.81	2.26091	2.86065	3.00022	1.68673	2.05963	2.24886	0.0708054
XLOC_009540	Satb1	TSS10659,TSS10660,TSS10661,TSS10662	chr17:51736186-51833290	5.14336	3.92919	3.72644	4.26633	3.94726	3.84948	4.31803	4.03826	5.53325	4.93215	4.28384	4.91641	0.0708789
XLOC_000685	Msc	TSS775	chr1:14753345-14755966	0.807263	0.996372	0.897863	0.900499	0.756269	0.908162	1.38533	1.01659	0.600793	0.803627	0.829503	0.744641	0.071073
XLOC_003594	Fam183b	TSS4022	chr11:58792801-58801960	0.0978904	0.173963	0.166323	0.146059	0.226848	0.215941	0.185859	0.209549	0.204427	0.209656	0.269222	0.227768	0.0710875
XLOC_004126	Bptf	TSS4613	chr11:107033080-107131922	17.0809	11.0778	9.99216	12.717	9.5474	9.49003	12.2277	10.4217	17.6924	12.7634	11.0212	13.8257	0.0711247
XLOC_014973	Ndufb6	TSS16824	chr4:40270662-40279368	132.749	169.873	168.501	157.041	169.731	176.295	156.444	167.49	123.501	157.779	164.53	148.603	0.0711545
XLOC_010540	Hoga1	TSS11807	chr19:42045850-42070939	9.72381	8.75237	10.203	9.55973	8.39526	10.7728	6.24488	8.47098	7.4463	7.54397	6.72877	7.23968	0.0711774
XLOC_006250	Irf9	TSS6960,TSS6961	chr14:55603984-55610030	7.07318	6.29755	6.89187	6.7542	7.87411	7.94458	6.85913	7.55927	6.91786	6.21449	6.6537	6.59535	0.0711861
XLOC_001928	BC020402	TSS2183	chr10:7678970-7681158	2.57632	2.73718	3.63072	2.98141	2.73027	2.90816	3.35716	2.99853	2.05078	1.91	3.33821	2.433	0.0712388
XLOC_001544	Pcdh15	TSS1736	chr10:73821866-74649732	0.10599	0.0945018	0.0817413	0.0940777	0.0502582	0.0527131	0.0556399	0.0528704	0.0962419	0.0645671	0.0553712	0.0720601	0.0713782
XLOC_016998	Flt3	TSS19092	chr5:147330741-147400489	0.0229947	0.024685	0.0237717	0.0238171	0.0727263	0.0601895	0.0306416	0.0545191	0.0359509	0.0638976	0.0606226	0.0534904	0.0714229
XLOC_009512	Gnmt	TSS10627	chr17:46725663-46729165	0.371513	0.559174	0.612583	0.514423	0.556977	1.78406	0.43936	0.926799	0.223582	0.279089	0.185765	0.229479	0.0714437
XLOC_015046	Coro2a	TSS16905,TSS16906	chr4:46536936-46601929	2.96734	2.98174	2.09671	2.68193	2.8986	2.95657	2.65977	2.83831	4.09917	3.36185	3.21416	3.55839	0.0716836
XLOC_002033	Ccdc162	TSS2294	chr10:41538848-41606595	0.0513744	0.0910226	0.0687237	0.0703736	0.0647084	0.111346	0.053892	0.0766488	0.040282	0.0569181	0.0422795	0.0464932	0.0717356
XLOC_015765	Fosl2	TSS17723	chr5:32136471-32157839	13.4276	9.3011	9.39293	10.7072	10.0308	11.9253	10.8614	10.9392	15.1696	13.5003	11.524	13.398	0.0717721
XLOC_016336	Rxfp2	TSS18361	chr5:150018674-150082186	1.55152	3.13864	3.5357	2.74195	0.759076	1.14891	2.04012	1.31604	0.797362	0.804407	1.49664	1.0328	0.0719525
XLOC_008279	Nrros	TSS9254	chr16:32142824-32165476	5.35834	5.24272	5.49585	5.36564	5.94528	5.91765	5.0999	5.65428	5.14781	4.65889	4.8466	4.88443	0.0720349
XLOC_004477	Plekhd1	TSS5000	chr12:80692600-80724216	1.05214	0.946443	0.987433	0.995339	0.786898	0.877448	0.625801	0.763382	0.637908	0.795935	0.521584	0.651809	0.0721694
XLOC_002228	S1pr4	TSS2500	chr10:81497744-81500137	0.405648	0.367574	0.404589	0.392604	0.401705	0.463393	0.211446	0.358848	0.374289	0.328873	0.328493	0.343885	0.072194
XLOC_023709	Mcf2	TSS26542,TSS26543	chrX:60055955-60179089	0.691612	0.688935	0.642733	0.674427	0.453311	0.503118	0.585374	0.513934	0.556343	0.4164	0.527974	0.500239	0.0722031
XLOC_012126	Enkur	TSS13620	chr2:21180730-21205365	0.187419	0.189136	0.263026	0.213194	0.259744	0.176852	0.254435	0.230344	0.116848	0.162016	0.17857	0.152478	0.0722437
XLOC_003345	Lrrc45	TSS3740	chr11:120713952-120721127	16.1577	14.3745	15.6452	15.3925	17.3386	16.1472	14.2053	15.897	15.2051	11.4199	13.3137	13.3129	0.0722443
XLOC_004842	Foxa1	TSS5408	chr12:57540631-57546121	2.95038	2.37202	2.22871	2.51704	3.28682	3.22385	2.9415	3.15072	4.20666	4.97517	3.35237	4.17807	0.0722887
XLOC_022667	Islr	TSS25340,TSS25341	chr9:58156263-58159221	53.4629	54.7964	54.1262	54.1285	53.8125	68.4976	60.0734	60.7945	56.8086	63.8189	59.3575	59.995	0.0722924
XLOC_009536	Rftn1	TSS10654	chr17:49993306-50190497	5.06794	3.64241	3.86447	4.19161	3.89716	5.01068	3.92116	4.27633	5.22626	4.05179	4.35826	4.54544	0.0723797
XLOC_014289	Gm3893	TSS16042	chr4:41889794-42462993	0.00937706	0.00821251	0.00482666	0.00747208	0.0259269	0.00428918	0	0.010072	0	0.00439736	0	0.00146579	0.0724039
XLOC_001849	Tac2	TSS2095,TSS2096	chr10:127724477-127731768	0.95996	1.0484	0.864797	0.957719	1.5358	1.28351	1.02242	1.28058	0.898045	0.856359	0.715037	0.823147	0.0724044
XLOC_010768	Ppp1r32	TSS12068	chr19:10474256-10482897	0.0830795	0.11306	0.0855554	0.0938983	0.157481	0.118097	0.0988839	0.124821	0.0563934	0.0670805	0.0685447	0.0640062	0.072435
XLOC_003362	Limk2	TSS3760,TSS3761,TSS3762	chr11:3202352-3479831	11.9366	10.3571	10.0994	10.7977	10.5143	12.7584	10.7458	11.3395	12.2013	10.9114	10.34	11.1509	0.0726676
XLOC_019274	BC024386	TSS21626	chr7:140906063-140907967	1.12756	0.465593	0.824567	0.805907	0.525784	1.2095	0.513921	0.749735	0.615061	0.29086	0.292343	0.399421	0.0726899
XLOC_015959	Ccng2	TSS17940	chr5:93267572-93276231	38.0928	38.8452	39.3865	38.7748	37.1295	38.4607	37.687	37.7591	36.3088	35.8445	38.2979	36.8171	0.0726901
XLOC_015380	Dcdc2b	TSS17281	chr4:129608330-129614257	0.222932	0.318514	0.31829	0.286579	0.199637	0.246235	0.105741	0.183871	0.154627	0.122865	0.107667	0.128386	0.0726928
XLOC_020429	Irf7	TSS22913	chr7:141263182-141266424	0.858275	0.730995	0.584995	0.724755	0.889046	1.42331	0.703104	1.00515	1.0471	1.14803	0.775391	0.990174	0.0727855
XLOC_012173	Card9	TSS13671	chr2:26352311-26359547	0.543061	0.316166	0.464494	0.44124	0.335745	0.432218	0.339392	0.369118	0.326031	0.243335	0.317198	0.295521	0.0728278
XLOC_006173	Mapk1ip1l	TSS6876	chr14:47298313-47323091	39.1738	34.8245	29.9666	34.655	34.8538	35.5195	36.6129	35.6621	42.2113	38.3598	37.1638	39.245	0.0728341
XLOC_005817	Fbp2	TSS6484	chr13:62836884-62858370	3.71288	6.66873	5.74594	5.37585	4.59244	4.47068	2.92086	3.99466	3.0225	5.103	3.61847	3.91466	0.0730294
XLOC_005503	Esm1	TSS6140	chr13:113209658-113218104	4.03608	3.18521	3.77395	3.66508	3.25309	3.27493	3.07744	3.20182	3.76627	2.60781	2.95408	3.10939	0.0731469
XLOC_014574	Hyi	TSS16371	chr4:118359998-118409263	7.36181	8.13614	7.63829	7.71208	7.35156	8.53357	6.59801	7.49438	5.54263	6.67374	7.05988	6.42542	0.0732461
XLOC_006321	Gm5464	TSS7035	chr14:66868849-66871005	0.134346	0.106117	0.228291	0.156251	0.132156	0.182568	0.117559	0.144094	0.0844064	0.0750767	0.143052	0.100845	0.0732586
XLOC_019972	Fsd2	TSS22404	chr7:81534353-81566981	0.0513347	0.036468	0.0737752	0.0538593	0.0173327	0.0383158	0.175021	0.0768898	0.0160601	0.0236718	0.0335127	0.0244149	0.07337
XLOC_006792	Piwil2	TSS7559	chr14:70372479-70429094	0.0894846	0.0697247	0.0956005	0.0849366	0.116602	0.0757273	0.0754886	0.0892726	0.0673954	0.0616789	0.0702486	0.066441	0.0734355
XLOC_018296	Gm6654	TSS20551	chr6:146642578-146650600	0.0401967	0.0709833	0.081518	0.0642327	0.135754	0.11224	0.0381301	0.0953747	0	0.0369325	0	0.0123108	0.0734356
XLOC_015558	Fbxo44	TSS17487,TSS17488,TSS17489	chr4:148152798-148160094	6.25251	6.8286	6.47657	6.51923	6.50351	7.01562	5.59385	6.37099	5.80433	5.6512	5.82871	5.76141	0.0734594
XLOC_014541	Cyp4x1os	TSS16336	chr4:115108681-115137864	0.0801314	0.085935	0.102445	0.0895038	0.105208	0.043999	0.0757587	0.0749886	0.0624006	0.0469074	0.0479444	0.0524175	0.0735989
XLOC_005878	Ahrr	TSS6548	chr13:74211117-74292309	0.340415	0.342187	0.427759	0.37012	0.275863	0.304813	0.385022	0.321899	0.299892	0.216687	0.335981	0.284187	0.0736328
XLOC_019731	Lrp3	TSS22141	chr7:35186384-35215345	13.2466	11.8152	10.8898	11.9839	12.548	11.8301	11.0164	11.7982	13.6721	12.934	12.237	12.9477	0.0736527
XLOC_016479	Bloc1s4	TSS18520	chr5:36747373-36748679	11.482	13.2689	12.7757	12.5089	13.277	12.5196	11.6841	12.4936	11.9655	14.7899	13.9513	13.5689	0.073756
XLOC_020699	BC030500	TSS23210	chr8:58911754-58914298	0.907635	1.10584	0.932069	0.981848	1.12367	0.899504	0.766147	0.929774	0.738893	0.803234	0.81851	0.786879	0.0738133
XLOC_012991	Atp9a	TSS14580,TSS14581,TSS14582	chr2:168634437-168742136	10.8037	9.88563	7.9648	9.55138	10.2415	11.2908	9.85139	10.4612	12.0134	11.3613	10.913	11.4292	0.073829
XLOC_012675	Gm13986	TSS14226	chr2:117821927-118111202	0.0338157	0.041773	0.0299204	0.0351697	0.0205976	0.0215819	0.0183737	0.0201844	0.0152779	0.0229648	0.0237696	0.0206708	0.0738425
XLOC_007913	Pigz	TSS8859	chr16:31933850-31946046	0.147349	0.147046	0.160734	0.15171	0.0710034	0.166614	0.0785019	0.105373	0.133808	0.110049	0.117794	0.12055	0.0738823
XLOC_008791	Rxrb	TSS9821,TSS9822	chr17:34031811-34038403	30.9714	28.1527	25.4523	28.1921	31.2363	33.2988	27.7535	30.7629	32.2478	31.6815	29.4954	31.1416	0.0738945
XLOC_016889	Ssc4d	TSS18976	chr5:135960222-135974476	5.59906	5.38244	5.32494	5.43548	6.06507	6.14364	5.39778	5.86883	5.83007	6.04978	6.04929	5.97638	0.0739024
XLOC_018080	Timp4	TSS20296	chr6:115134901-115282626	0.0962837	0.0948985	0.055766	0.0823161	0.132673	0.256768	0.142274	0.177238	0.180965	0.241418	0.109202	0.177195	0.0739925
XLOC_022976	Tmem158	TSS25704	chr9:123259056-123260789	6.59406	5.73523	6.1925	6.17393	8.05986	7.59263	6.5185	7.39033	7.63485	7.94614	9.37278	8.31792	0.0740956
XLOC_000603	Lin9	TSS680	chr1:180641149-180690687	8.20632	9.27541	10.089	9.19024	8.98226	7.95823	8.93014	8.62354	7.71072	7.69631	8.75901	8.05535	0.0741884
XLOC_007643	Nell2	TSS8542	chr15:95219439-95528252	6.07501	5.95662	4.914	5.64854	3.55026	3.91177	3.44791	3.63665	4.44914	5.31081	4.07352	4.61116	0.0742207
XLOC_015286	Ptprf	TSS17173	chr4:118208212-118291397	54.9669	42.3605	29.2261	42.1845	40.0824	36.8956	36.2357	37.7379	59.6816	50.1444	42.4007	50.7422	0.0742987
XLOC_023976	Gpr173	TSS26842	chrX:152344645-152368111	3.00693	2.38339	3.00091	2.79708	2.25069	2.67671	2.88514	2.60418	2.67827	2.02185	2.23589	2.312	0.0744314
XLOC_003663	Cfap52	TSS4099	chr11:67924805-67965642	0.361308	0.333063	0.321463	0.338611	0.203453	0.304651	0.368504	0.292203	0.325013	0.312159	0.261794	0.299655	0.0744586
XLOC_015294	Olfr1342	TSS17181	chr4:118689502-118690450	0.13453	0.0773912	0.183628	0.13185	0.095324	0.0789273	0.128143	0.100798	0.0518761	0.0417524	0.0717475	0.0551253	0.0745351
XLOC_005944	6430562O15Rik	TSS6621	chr13:99344785-99415561	0.30986	0.331217	0.489688	0.376922	0.40782	0.399729	0.340723	0.382757	0.4341	0.414136	0.53081	0.459682	0.0747529
XLOC_022196	Cish	TSS24830	chr9:107296688-107301961	6.17347	4.99491	4.34111	5.16983	6.17837	6.41423	4.49776	5.69679	6.96733	5.26238	5.18251	5.80407	0.0747652
XLOC_010055	Gm10548	TSS11276	chr18:34207774-34322190	0.427734	0.54138	0.458203	0.475772	0.293836	0.397827	0.39728	0.362981	0.359487	0.516381	0.378016	0.417961	0.0747795
XLOC_000642	Nsl1	TSS722	chr1:191063020-191084558	13.3982	14.4598	15.794	14.5507	14.8674	13.6158	15.6541	14.7124	12.0053	10.5419	13.4783	12.0085	0.0748635
XLOC_006756	Pnoc	TSS7513	chr14:65400672-65425472	0.0178962	0	0.00908768	0.00899463	0.0878497	0.0705702	0.0327096	0.0637098	0.0344868	0.0397331	0.0283282	0.0341827	0.0749353
XLOC_021273	Ankrd37	TSS23843	chr8:45975527-45999850	6.81069	8.60884	8.79079	8.07011	7.36944	8.23366	6.60503	7.40271	5.85751	7.09244	8.27357	7.07451	0.0750154
XLOC_011999	Spo11	TSS13471	chr2:172979841-172993576	0.0228186	0	0.0233319	0.0153835	0.0372387	0.0309761	0.0215636	0.0299261	0.0447463	0.0106161	0.0557315	0.0370313	0.0750435
XLOC_022711	Slc51b	TSS25393	chr9:65398487-65422773	1.66514	2.04468	1.69367	1.80116	1.15382	1.10158	0.70159	0.985663	0.787858	1.73432	0.697447	1.07321	0.0751002
XLOC_011931	Tox2	TSS13392	chr2:163225453-163323102	0.565065	0.497044	0.241908	0.434672	0.37568	0.650776	0.53391	0.520122	0.827018	0.584129	0.515597	0.642248	0.0751056
XLOC_021588	Mthfsd	TSS24183	chr8:121097556-121108379	13.8863	15.229	15.9544	15.0232	16.6581	15.9929	14.6639	15.7716	13.1328	13.328	14.9813	13.814	0.0751652
XLOC_022947	Slc22a13b-ps	TSS25673	chr9:119220490-119231692	0.238952	0.443769	0.297132	0.326618	0.470414	0.320184	0.190905	0.327168	0.136068	0.127449	0.0812074	0.114908	0.0753393
XLOC_021149	1700029H14Rik	TSS23706	chr8:13550721-13562461	0.009768	0	0	0.003256	0.0124717	0.0203316	0	0.0109344	0.0162745	0.00954251	0.0174194	0.0144121	0.0754754
XLOC_004871	Pygl	TSS5439	chr12:70190814-70227683	19.5838	19.0489	21.689	20.1072	18.9155	21.4644	17.739	19.373	17.1627	16.6796	16.3352	16.7258	0.0755643
XLOC_016231	Tfr2	TSS18245,TSS18246	chr5:137569839-137588081	0.0213888	0.0491745	0.0226271	0.0310635	0.043377	0.642026	0.0260072	0.237137	0.0550356	0.0903506	0.0353444	0.0602435	0.0755965
XLOC_010864	Ak3	TSS12176	chr19:28990351-29048729	38.1792	42.2353	42.8432	41.0859	42.327	43.7926	42.5639	42.8945	39.1865	43.5574	43.2555	41.9998	0.0756565
XLOC_010157	Mir143hg	TSS11389	chr18:61639652-61665538	1.79842	2.21561	3.31652	2.44352	3.44986	4.49703	3.01426	3.65372	1.24693	0.691967	2.44919	1.4627	0.0756688
XLOC_018758	Mamstr	TSS21060	chr7:45639976-45645768	2.10203	1.68082	1.79513	1.85933	1.57422	2.23604	1.98019	1.93015	2.29371	1.78806	2.10733	2.06303	0.075684
XLOC_021584	A330074K22Rik	TSS24178	chr8:120204433-120228230	0.626823	0.459831	0.378587	0.488414	0.295769	0.321355	0.402968	0.340031	0.761298	0.62627	0.429927	0.605832	0.075776
XLOC_018323	Leng8	TSS20583	chr7:4137055-4148173	46.5686	26.1787	42.9049	38.5507	29.3198	33.1646	33.0862	31.8569	38.0302	19.7181	26.3689	28.0391	0.0757915
XLOC_001411	Themis	TSS1583	chr10:28668359-28883818	0	0	0.00333229	0.00111076	0	0.00568344	0.00914972	0.00494439	0.00511349	0.00616538	0.0158749	0.00905126	0.0758467
XLOC_018565	Hipk4	TSS20842	chr7:27523260-27531174	1.07937	1.04553	1.22299	1.11596	1.07029	1.14995	0.985592	1.06861	0.940211	0.627249	0.953211	0.840224	0.0759001
XLOC_008514	Scaf8	TSS9513	chr17:3114971-3198859	22.6348	18.76	16.6466	19.3471	18.664	18.5576	19.9059	19.0425	24.0209	19.4968	18.8389	20.7855	0.0760184
XLOC_011385	Itga6	TSS12773	chr2:71389259-71903858	45.3123	36.9103	34.0534	38.7587	36.1799	34.9347	34.022	35.0455	46.0288	38.3649	34.6437	39.6791	0.0760911
XLOC_012790	Rnf24	TSS14352	chr2:131127411-131604824	5.55861	5.37297	5.38732	5.43963	4.33003	4.94178	5.36049	4.87743	5.43392	5.1381	5.01516	5.19573	0.0763906
XLOC_003070	Phb	TSS3427	chr11:95666956-95680773	57.0544	75.0608	71.9965	68.0372	75.3606	69.9751	66.667	70.6676	54.7402	73.0662	71.2885	66.365	0.0764206
XLOC_013019	Slmo2	TSS14612	chr2:174465090-174472941	37.063	46.5383	49.4986	44.3666	50.0146	46.2824	47.396	47.8977	35.7945	43.3332	47.8833	42.337	0.0765152
XLOC_005033	Ccdc85c	TSS5625	chr12:108206344-108275417	10.5275	7.05084	6.73852	8.10562	7.60527	5.75335	7.47983	6.94615	11.688	10.6581	9.18353	10.5099	0.0765863
XLOC_011979	Slc9a8	TSS13448	chr2:167421709-167477000	9.75622	8.64978	8.74773	9.05124	8.9881	9.37368	8.71493	9.02557	9.01227	6.97289	8.00079	7.99532	0.07665
XLOC_013283	2810403A07Rik	TSS14911	chr3:88685793-88712933	37.2821	34.4127	46.1074	39.2674	42.6488	39.9053	41.5569	41.3703	33.7666	27.6789	35.5288	32.3248	0.0766642
XLOC_018857	Ttll13	TSS21172	chr7:80246375-80260821	0.182365	0.157559	0.0943303	0.144751	0.155166	0.180726	0.173663	0.169852	0.122516	0.102448	0.0758887	0.100284	0.0767481
XLOC_008103	Igsf5	TSS9060	chr16:96361756-96422121	9.75504	11.1558	12.5875	11.1661	9.11927	9.88079	9.35051	9.45019	8.67637	9.5186	9.63185	9.27561	0.0767876
XLOC_012997	Zfp217	TSS14589,TSS14590	chr2:170108642-170142675	13.8743	10.2922	9.67445	11.2803	10.2508	10.3166	10.6441	10.4038	14.2758	10.8244	10.7098	11.9367	0.0768105
XLOC_017715	Rnf148	TSS19885	chr6:23262773-23839421	0.0301711	0.0526675	0.0309012	0.0379133	0.0329732	0.0274441	0.057101	0.0391728	0.011759	0	0	0.00391967	0.0768328
XLOC_001223	Fcrl6	TSS1368	chr1:172596639-172602551	0.0161409	0.0139014	0.0083059	0.0127827	0	0	0.00765192	0.00255064	0	0.00765051	0	0.00255017	0.0768481
XLOC_002838	Tm4sf5	TSS3171	chr11:70505273-70511183	0.0705501	0.164616	0.215297	0.150154	0.25646	0.467556	0.28867	0.337562	0.235353	0.258206	0.488343	0.327301	0.0768671
XLOC_016713	Pgam5	TSS18785	chr5:110259134-110269899	31.4755	35.5426	38.5809	35.1997	37.7845	36.0725	38.114	37.3237	31.1571	34.5977	37.5428	34.4325	0.076896
XLOC_010079	Apbb3	TSS11300	chr18:36671158-36683862	7.34722	5.89444	7.77146	7.00437	7.70706	8.24291	7.1228	7.69092	6.14086	5.18415	5.72858	5.68453	0.0769179
XLOC_001210	Ly9	TSS1355	chr1:171588612-171607410	0.118819	0.150979	0.246995	0.172264	0.237979	0.253042	0.236641	0.242554	0.203299	0.237446	0.274125	0.23829	0.0769462
XLOC_009137	Pnldc1	TSS10208	chr17:12888901-12910000	0.612543	0.525433	0.541326	0.559767	0.652928	0.451985	0.321529	0.475481	0.43699	0.341541	0.484165	0.420899	0.0769569
XLOC_011188	Stkld1	TSS12539	chr2:26934068-26953496	0.0377411	0.0665245	0.0695161	0.0579272	0.0170323	0.0210229	0.0286254	0.0222269	0.023459	0.0207951	0.0367566	0.0270036	0.0771235
XLOC_003341	Gcgr	TSS3734	chr11:120530726-120538984	1.56277	1.36329	1.09944	1.34183	1.2504	1.82853	1.04137	1.37343	1.28867	1.22318	0.993061	1.1683	0.0771705
XLOC_008526	Tmem181a	TSS9532	chr17:6270469-6317474	4.9412	4.53393	5.41193	4.96235	4.79896	5.21895	5.45302	5.15698	4.82495	4.23139	5.02955	4.6953	0.0772092
XLOC_005056	Ppp1r13b	TSS5649	chr12:111828457-111908055	10.9181	9.18757	7.06721	9.05763	9.34353	9.44818	7.59014	8.79395	11.47	10.0117	8.5728	10.0182	0.0772261
XLOC_012922	Snhg17	TSS14497	chr2:158353699-158361522	9.50138	7.87244	10.6856	9.35314	9.21518	9.74409	9.2849	9.41472	8.07324	7.06753	8.32376	7.82151	0.0772728
XLOC_004701	Cep170b	TSS5255	chr12:112722173-112746591	17.0821	11.5933	9.28275	12.6527	10.0727	10.3826	9.80536	10.0869	17.9213	13.8763	12.056	14.6179	0.0772778
XLOC_009708	3110002H16Rik	TSS10849	chr18:12168729-12236386	8.56348	9.32619	10.0999	9.32986	8.92279	9.18377	8.97916	9.02857	8.24606	8.43008	9.04981	8.57532	0.0773693
XLOC_003290	Sphk1	TSS3672,TSS3673,TSS3674,TSS3675	chr11:116531910-116536675	2.05387	1.74089	1.54579	1.78018	2.0851	3.40024	1.96755	2.4843	2.27085	2.314	2.26322	2.28269	0.0775377
XLOC_001772	Gm15663	TSS2005	chr10:105574550-105583870	1.59683	1.75989	1.98781	1.78151	2.13018	1.9094	2.0992	2.04626	1.81589	2.32061	2.2703	2.1356	0.0777101
XLOC_018538	Megf8	TSS20813	chr7:25317163-25365917	17.5264	13.047	10.6807	13.7514	10.9328	10.5315	12.0821	11.1821	18.3012	15.3682	13.2336	15.6343	0.0777444
XLOC_017325	Gcfc2	TSS19451	chr6:81923668-81965949	6.49774	7.06544	8.8858	7.48299	7.14952	7.18603	8.61016	7.64857	5.86057	5.0442	7.49532	6.13336	0.0777589
XLOC_021415	Dand5	TSS24000,TSS24001	chr8:84815404-84832265	3.85057	3.35978	3.23484	3.48173	4.30123	4.08255	3.62836	4.00405	4.22587	4.37551	3.78045	4.12728	0.0778682
XLOC_018535	Cic	TSS20809,TSS20810	chr7:25267698-25294159	34.8237	23.0563	19.6966	25.8589	21.3613	19.4723	22.4714	21.1017	36.3855	27.9886	24.7219	29.6987	0.0778911
XLOC_012582	Tspan18	TSS14123	chr2:93201759-93334487	31.0653	24.0567	21.0573	25.3931	22.2483	27.3232	22.9717	24.1811	33.2124	29.5509	23.8174	28.8602	0.0779077
XLOC_005986	Ddx4	TSS6665	chr13:112598332-112652310	0.226099	0.36595	0.283813	0.291954	0.342144	0.274505	0.306258	0.307636	0.196956	0.272324	0.217749	0.22901	0.0779171
XLOC_006045	3830406C13Rik	TSS6730	chr14:12284202-12303231	8.38784	10.2188	11.9044	10.1703	9.98188	10.2388	10.0985	10.1064	7.93232	9.48566	10.6133	9.34376	0.0781368
XLOC_003597	Hist3h2bb-ps	TSS4025	chr11:58954047-58954512	0.372869	0.33956	0.189675	0.300701	0.144429	0.0595345	0.235631	0.146532	0.0955769	0.0559188	0.101966	0.0844872	0.0781608
XLOC_003673	Chd3	TSS4111	chr11:69343272-69369426	51.6101	39.4971	36.2214	42.4429	34.9737	34.7501	40.9423	36.8887	54.2002	47.1344	40.7926	47.3757	0.0783194
XLOC_002794	Slc25a35	TSS3121	chr11:68968130-68975185	2.7717	2.69631	3.29939	2.92247	2.75051	2.55666	2.94923	2.75213	2.28736	2.52852	2.73816	2.51801	0.0783391
XLOC_009920	Oacyl	TSS11114	chr18:65698267-65751537	0.417612	0.436317	0.421473	0.425134	0.253714	0.479752	0.421154	0.384873	0.365072	0.261305	0.284729	0.303702	0.0784423
XLOC_013683	Slc7a14	TSS15362	chr3:31202855-31310319	0.0077703	0.00337288	0.00999139	0.00704486	0.0125185	0.0783582	0.0128844	0.034587	0.0151978	0.0182176	0.0157778	0.0163977	0.0784576
XLOC_000129	9430016H08Rik	TSS150	chr1:57388243-57415958	26.6433	31.5034	31.4824	29.8764	31.5048	33.5923	28.4097	31.1689	26.4927	31.1775	31.0029	29.5577	0.0785662
XLOC_003570	Slc36a2	TSS3996	chr11:55158467-55185077	0.167497	0.292811	0.212873	0.224394	0.147831	0.546893	0.240935	0.311886	0.110623	0.102775	0.0638392	0.0924124	0.0786477
XLOC_016317	Gtf3a	TSS18342	chr5:146948656-146963797	37.755	35.6378	33.9372	35.7767	41.2779	44.2753	32.253	39.2687	38.4119	37.8395	35.8826	37.378	0.0787183
XLOC_005711	A930002C04Rik	TSS6368	chr13:47122719-47247991	0.0199761	0	0.0274097	0.0157953	0.0219377	0.0303471	0.0189919	0.0237589	0.0313574	0.0125243	0.0545741	0.0328186	0.0787185
XLOC_001168	Tiprl	TSS1311	chr1:165212285-165236958	13.784	16.1736	17.296	15.7512	15.8151	14.6348	15.9472	15.4657	13.3613	14.8867	15.8881	14.712	0.0787309
XLOC_023791	Mpp1	TSS26631	chrX:75095853-75131016	19.1222	21.4605	21.9982	20.8603	20.6037	21.5372	20.6255	20.9221	18.3945	19.4954	20.958	19.616	0.0787501
XLOC_022600	Ttc12	TSS25270	chr9:49436960-49486225	1.84728	1.71457	2.16108	1.90764	1.66456	1.67584	2.03629	1.79223	1.68729	1.63202	1.90781	1.74237	0.0787812
XLOC_013417	Gja5	TSS15066	chr3:97032401-97053634	8.7262	9.40899	9.06917	9.06812	7.90568	8.60616	8.17525	8.22903	7.50713	8.38032	6.5208	7.46942	0.0789553
XLOC_004221	Cbx8	TSS4719	chr11:119038435-119040913	4.7371	5.51726	5.01104	5.08847	5.80451	6.0002	4.9826	5.59577	4.57083	4.98591	4.65058	4.73577	0.0789653
XLOC_015570	Nmnat1	TSS17501	chr4:149468786-149485142	4.65126	4.47971	5.45257	4.86118	5.26903	5.41156	5.18981	5.29013	4.47893	4.42834	5.31784	4.7417	0.0790274
XLOC_017871	Kbtbd2	TSS20058	chr6:56777524-56797813	23.1227	21.8015	25.0622	23.3288	20.4455	20.2703	24.0087	21.5748	22.1354	18.4667	22.2408	20.9476	0.0790654
XLOC_009974	Mbp	TSS11175,TSS11176	chr18:82475122-82585637	5.35843	4.4595	3.49257	4.43683	4.39004	5.2027	4.73924	4.77733	5.7398	5.17807	4.65249	5.19012	0.0790723
XLOC_000779	Col5a2	TSS876	chr1:45374330-45503282	26.9968	26.2774	25.5385	26.2709	21.4409	24.8908	31.6305	25.9874	29.2624	30.5338	27.1019	28.966	0.0790752
XLOC_006448	Pdhb	TSS7173	chr14:8165990-8172992	86.9828	109.622	115.183	103.929	108.66	99.933	99.6689	102.754	84.1606	103.031	105.951	97.7142	0.0790756
XLOC_013485	Sort1	TSS15143	chr3:108284063-108361519	24.2553	19.1069	16.3054	19.8892	17.1441	16.8719	19.2377	17.7512	25.7173	23.8778	19.6901	23.0951	0.0790771
XLOC_006961	Spag1	TSS7758	chr15:36179529-36235177	1.87392	2.00969	2.43918	2.1076	2.11056	2.06641	2.05526	2.07741	1.68674	1.38191	1.87098	1.64654	0.0791175
XLOC_014976	Gm6297	TSS16828,TSS16829	chr4:40720153-40757885	0.961116	1.31667	1.31039	1.19606	1.17995	0.968728	1.14674	1.09847	0.741643	0.693998	0.962194	0.799278	0.079269
XLOC_017317	Lrrtm1	TSS19442	chr6:76881636-77979667	2.57424	3.37224	2.80117	2.91588	2.28985	2.52012	2.4495	2.41982	2.38201	2.72704	2.30439	2.47115	0.0793246
XLOC_016463	Zfyve28	TSS18502	chr5:34194893-34288324	0.153373	0.103213	0.123082	0.126556	0.108394	0.123504	0.168334	0.133411	0.168919	0.131823	0.133362	0.144701	0.0795567
XLOC_002104	Zfp365	TSS2368	chr10:67886104-67912662	0.6064	0.578158	0.476271	0.55361	0.575235	0.560216	0.573665	0.569705	0.682177	0.601353	0.551501	0.611677	0.0795599
XLOC_018087	Mbd4	TSS20306	chr6:115840696-115853341	5.99013	5.6131	7.57055	6.39126	5.5703	5.64526	6.92842	6.04799	5.4679	4.32969	5.83205	5.20988	0.0795759
XLOC_000451	Trmt1l	TSS517	chr1:151428647-151458183	14.9944	14.2348	14.822	14.6837	17.9539	14.6688	14.7582	15.7936	16.2639	14.8629	15.3155	15.4808	0.0796002
XLOC_015178	Tusc1	TSS17054	chr4:93334147-93335511	5.87485	6.37061	5.80358	6.01635	7.2267	5.99306	5.39106	6.20361	6.6293	8.5015	6.98261	7.37114	0.0796013
XLOC_006083	Anxa11	TSS6771	chr14:25842154-25886804	21.864	17.7715	14.0498	17.8951	16.6064	17.2629	15.5034	16.4576	24.0105	24.7447	18.8726	22.5426	0.079612
XLOC_002718	Mrpl55	TSS3036	chr11:59202485-59206135	22.8454	32.031	31.3979	28.7581	31.9041	30.8669	27.094	29.955	21.0363	25.9813	25.6915	24.2364	0.0797789
XLOC_000111	Stat4	TSS130,TSS131	chr1:51987147-52107189	0.536898	0.728677	0.651822	0.639132	0.498064	0.571545	0.58176	0.550456	0.478654	0.55895	0.554259	0.530621	0.0798192
XLOC_021674	Phxr4	TSS24270	chr9:13431360-13432740	0.0325422	0.0822877	0.0502007	0.0550102	0.0985431	0	0	0.0328477	0.0126696	0.015514	0	0.00939453	0.0799102
XLOC_022059	Prtg	TSS24681	chr9:72807273-72917307	2.14956	1.82436	2.28421	2.08604	2.0492	1.86176	2.37887	2.09661	1.9952	1.70433	1.97336	1.89096	0.0799134
XLOC_009118	Tagap1	TSS10189	chr17:6954964-6961156	12.761	12.8543	15.4394	13.6849	15.9186	14.3351	14.1372	14.797	11.5495	9.02091	12.9423	11.1709	0.0799328
XLOC_001489	Sh3rf3	TSS1669	chr10:58813358-59138916	1.29159	0.980007	0.886133	1.05258	1.11358	0.93321	1.16058	1.06912	1.54889	1.32961	0.990701	1.28973	0.0800218
XLOC_003732	Pitpnm3	TSS4181	chr11:72047527-72135889	0.162763	0.135764	0.116758	0.138428	0.116304	0.103984	0.0782847	0.0995242	0.116528	0.088251	0.102429	0.102403	0.0800355
XLOC_019671	Ovol3	TSS22073	chr7:30232073-30236765	0.00914141	0	0	0.00304714	0	0.0249401	0.0172917	0.0140773	0.0141471	0.00843884	0.0146493	0.0124117	0.0800614
XLOC_016435	Preb	TSS18470	chr5:30950065-30960327	16.3558	14.5624	14.355	15.0911	17.0585	17.0912	14.9428	16.3642	15.346	13.6483	14.0574	14.3506	0.0800688
XLOC_009305	Mdga1	TSS10392	chr17:29827957-29887882	1.01533	0.648735	0.54405	0.736038	0.633286	0.664537	0.763896	0.68724	1.17535	0.95713	0.658474	0.930318	0.0800822
XLOC_001270	Enah	TSS1419	chr1:181896385-182019980	17.7585	14.4139	14.6723	15.6149	14.7536	12.8011	15.5062	14.3536	18.5753	15.142	14.912	16.2098	0.0801818
XLOC_019152	Il21r	TSS21498	chr7:125603428-125633570	0.215931	0.162688	0.226798	0.201806	0.280751	0.265111	0.227436	0.257766	0.276733	0.32292	0.307545	0.302399	0.0803196
XLOC_000958	Kif1a	TSS1074,TSS1075	chr1:93015454-93101874	1.60603	1.38714	1.16185	1.38501	1.14174	1.54761	1.41272	1.36736	1.70917	1.73911	1.4772	1.64183	0.0803708
XLOC_009743	AW554918	TSS10890	chr18:25169019-25467321	5.57524	5.47555	6.52839	5.85973	5.29445	4.94435	6.3084	5.51573	5.18626	4.70691	5.31232	5.0685	0.0804083
XLOC_005454	Lincenc1	TSS6087,TSS6088	chr13:97434969-97497664	0.0789061	0.105874	0.116895	0.100558	0.0651313	0.0500406	0.091211	0.0687943	0.0533957	0.039005	0.0834412	0.058614	0.0804114
XLOC_007153	Ribc2	TSS7973	chr15:85132098-85144569	0.202358	0.202407	0.135329	0.180031	0.168005	0.15723	0.183364	0.169533	0.149858	0.0831392	0.0842111	0.105736	0.0806964
XLOC_016859	Wbscr17	TSS18943	chr5:130874950-131307522	2.60089	2.14707	2.06349	2.27048	1.65	1.89433	2.31395	1.95276	2.93048	2.89133	2.38033	2.73405	0.0807694
XLOC_011125	Etl4	TSS12465,TSS12466,TSS12467	chr2:20289912-20810535	26.1613	17.744	16.285	20.0634	16.5661	16.9054	18.5559	17.3425	26.6977	19.5552	18.0122	21.4217	0.0808658
XLOC_000063	Arhgef4	TSS74	chr1:34801721-34812754	2.32991	2.05633	2.15128	2.17917	2.7484	2.94061	1.94703	2.54535	2.47244	2.54693	2.54318	2.52085	0.0808907
XLOC_003062	Ppp1r9b	TSS3419	chr11:94991211-95006898	36.897	31.5629	29.714	32.7246	28.7139	27.715	30.8668	29.0986	38.9727	37.8218	33.4133	36.7359	0.0810913
XLOC_000047	Col9a1	TSS54,TSS55	chr1:24177609-24252738	3.95385	4.26592	4.4961	4.23862	5.13389	5.57313	5.74299	5.48334	5.06723	6.15495	5.12329	5.44849	0.0811655
XLOC_008519	Arid1b	TSS9521	chr17:4995073-5347656	13.0544	9.52685	7.47279	10.018	8.15126	7.51819	8.72446	8.1313	13.7275	10.5456	9.36637	11.2132	0.0812532
XLOC_002465	Pla2g3	TSS2753	chr11:3488226-3494166	0.300491	0.266378	0.321452	0.296107	0.292024	0.257296	0.308471	0.28593	0.265286	0.155644	0.252023	0.224318	0.0813787
XLOC_019815	Nucb1	TSS22231	chr7:45473562-45526268	69.2006	59.7771	51.7084	60.2287	64.5179	70.0564	56.5736	63.716	72.741	65.4544	61.9346	66.71	0.0813867
XLOC_001014	Map3k19	TSS1137	chr1:127815270-127840290	0.00362519	0	0	0.0012084	0.0166948	0.0103157	0.00346378	0.0101581	0.00572099	0.00338405	0.00607257	0.0050592	0.0814062
XLOC_015976	Prdm8	TSS17959	chr5:98180868-98187448	0.0445148	0.0543361	0.060853	0.0532346	0.0339435	0.0835201	0.0701718	0.0625451	0.057092	0.0745439	0.0972168	0.0762842	0.0814066
XLOC_010506	Hhex	TSS11772	chr19:37434840-37440731	4.96422	4.08603	3.48593	4.17873	4.33978	4.69167	3.83841	4.28995	5.37722	5.52093	4.67015	5.18943	0.0814141
XLOC_014420	Rraga	TSS16191	chr4:86575672-86577283	56.923	66.9994	66.4513	63.4579	67.8868	69.3809	65.4684	67.5787	60.0726	68.29	67.8912	65.4179	0.081423
XLOC_017034	Col1a2	TSS19130	chr6:4505696-4541543	230.707	198.484	141.633	190.275	192.323	211.201	191.309	198.278	253.856	251.706	218.487	241.35	0.0814302
XLOC_006405	Slitrk5	TSS7126	chr14:111675114-111683135	0.309484	0.377425	0.310308	0.332406	0.312922	0.270939	0.471416	0.351759	0.47168	0.514601	0.356939	0.44774	0.0814726
XLOC_003939	Pnpo	TSS4415	chr11:96937815-96944019	12.3296	14.2645	12.9557	13.1833	14.8128	23.5408	12.7874	17.047	12.2423	13.9628	12.6831	12.9627	0.0815228
XLOC_020494	Stxbp2	TSS22987	chr8:3631159-3643644	19.0901	18.6189	20.535	19.4147	20.2411	20.8843	18.1614	19.7623	18.7039	17.2735	19.4192	18.4655	0.0816169
XLOC_008836	Ltb	TSS9872	chr17:35194506-35196305	0.226813	0.406729	0.502776	0.378773	0.500133	0.681817	0.464677	0.548876	0.390706	0.606913	0.560214	0.519278	0.0817103
XLOC_001290	Lyplal1	TSS1440	chr1:186087731-186117310	9.5553	11.1351	12.406	11.0321	11.9288	10.8073	11.0509	11.2623	9.34257	10.5881	11.676	10.5356	0.0817578
XLOC_014216	Gdf6	TSS15961	chr4:9844371-9862345	0.112109	0.0399108	0.0751305	0.0757168	0.0749991	0.130298	0.181263	0.128853	0.153177	0.104113	0.192728	0.150006	0.0817912
XLOC_007182	Acr	TSS8009	chr15:89568325-89574585	0.280101	0.231621	0.161757	0.224493	0.206223	0.344858	0.137834	0.229638	0.152244	0.0483743	0.107031	0.10255	0.0818758
XLOC_014478	Pde4b	TSS16259,TSS16260,TSS16261,TSS16262,TSS16263	chr4:102254741-102607262	5.63776	4.72571	6.09909	5.48752	4.14587	4.72421	4.60803	4.4927	4.82771	4.07508	4.42049	4.44109	0.0818933
XLOC_014543	Cyp4a12a	TSS16338	chr4:115299045-115332815	0.0138585	0.024041	0.0285923	0.0221639	0	0.0186876	0	0.0062292	0	0.0130184	0	0.00433947	0.0820238
XLOC_017340	Slc4a5	TSS19469	chr6:83237374-83304945	0.428171	0.322176	0.305214	0.351854	0.28008	0.331574	0.281307	0.297654	0.340717	0.264355	0.278453	0.294508	0.0820387
XLOC_001144	Fasl	TSS1286	chr1:161780691-161788495	0.0083384	0	0	0.00277947	0.0180623	0	0.0238007	0.0139543	0.0329255	0.00787646	0.0274389	0.022747	0.0820419
XLOC_011964	Mmp9	TSS13431	chr2:164948218-164955849	0.850546	0.592274	0.631657	0.691492	0.68238	1.15248	0.525531	0.786797	1.16812	1.01045	0.752639	0.97707	0.0820581
XLOC_008322	Arhgap31	TSS9300	chr16:38598342-38713035	9.58125	6.9299	5.84575	7.4523	6.57748	7.19611	6.757	6.84353	9.90702	8.01187	6.58229	8.16706	0.0821504
XLOC_002566	Sh3pxd2b	TSS2871	chr11:32347810-32428183	20.9582	14.9838	11.885	15.9423	12.8676	12.5938	14.5902	13.3505	22.1109	16.7615	15.1769	18.0164	0.0823387
XLOC_023177	Ddx26b	TSS25922	chrX:56454838-56507843	17.644	14.4919	22.2363	18.1241	16.3241	17.4012	18.4432	17.3895	14.86	10.1476	14.2405	13.0827	0.0824087
XLOC_009110	Serac1	TSS10180	chr17:5941279-6079739	3.2882	2.74624	3.32248	3.11897	2.73327	2.91718	3.34819	2.99955	2.9677	2.39202	2.53931	2.63301	0.0824603
XLOC_004919	Slc8a3	TSS5494	chr12:81197914-81333180	0.253256	0.192229	0.185983	0.210489	0.180249	0.225049	0.252763	0.219354	0.296668	0.327434	0.267762	0.297288	0.0825574
XLOC_000592	1700016C15Rik	TSS668	chr1:177729813-177753305	0.0249777	0.0878903	0.0769753	0.0632811	0.194632	0.0460411	0.0713274	0.104	0	0	0	0	0.0825867
XLOC_002716	Trim17	TSS3034	chr11:58963780-58971729	0.111303	0.109481	0.0828443	0.101209	0.119283	0.136644	0.124825	0.126917	0.141136	0.173868	0.180787	0.165264	0.0827049
XLOC_017004	5930430L01Rik	TSS19099	chr5:148990055-148995215	0.737587	0.627478	0.848134	0.737733	0.49696	0.619407	0.800347	0.638905	0.626262	0.549623	0.632696	0.60286	0.0827902
XLOC_007938	Muc13	TSS8887	chr16:33794036-33819927	0.0106865	0.0281605	0.0329413	0.0239294	0.0118797	0.00491129	0.0254339	0.014075	0.00834829	0.0199081	0.0262415	0.018166	0.0827981
XLOC_022313	Myrip	TSS24962	chr9:120304072-120474834	0.140764	0.118015	0.106371	0.121717	0.118521	0.104045	0.16668	0.129749	0.165465	0.15788	0.118887	0.147411	0.083138
XLOC_002866	P2rx1	TSS3200	chr11:72999144-73015197	0.503316	0.673479	0.666084	0.614293	0.739433	0.527373	0.616304	0.627703	0.432954	0.451151	0.530325	0.471477	0.0832734
XLOC_007037	Gsdmd	TSS7841	chr15:75862338-75867404	3.77997	3.98479	4.47109	4.07862	3.93779	4.50979	4.18321	4.21026	3.63278	3.46613	3.99495	3.69795	0.0833662
XLOC_016122	Myl2	TSS18123	chr5:122100979-122106854	0.153194	0.232428	0.079015	0.154879	0.0918656	0.150956	0.937424	0.393415	0.0809095	0.117998	0.0436138	0.0808404	0.0833675
XLOC_010610	Acsl5	TSS11891	chr19:55253368-55296628	23.9759	27.014	26.6803	25.8901	25.8135	27.2366	25.9881	26.3461	23.0139	26.08	26.4027	25.1655	0.083496
XLOC_005114	Psma2	TSS5708	chr13:14613241-14625673	154.912	214.363	203.756	191.01	201.802	194.82	192.663	196.428	160.596	234.605	220.141	205.114	0.0835556
XLOC_002722	4933439C10Rik	TSS3040	chr11:59485520-59511067	6.76264	4.38538	6.7344	5.96081	6.48176	5.96815	5.49094	5.98028	4.8465	3.59696	4.0223	4.15525	0.0837109
XLOC_021425	Gm5741	TSS24012	chr8:85067567-85067982	0.34279	0.196566	0.442577	0.327311	0.381131	0.104211	0.319705	0.268349	0	0.100472	0.175285	0.091919	0.0841634
XLOC_010554	Scd3	TSS11822	chr19:44203287-44244016	0.0777406	0.0684315	0.0850071	0.0770597	0.0427085	0.0838849	0.101353	0.0759821	0.102347	0.11791	0.10316	0.107806	0.0844347
XLOC_019626	Sptbn4	TSS22024,TSS22025,TSS22026,TSS22027	chr7:27356382-27446589	0.219475	0.191735	0.218832	0.210014	0.253666	0.258858	0.25695	0.256491	0.210234	0.163158	0.202242	0.191878	0.0844875
XLOC_010704	Neat1	TSS11995	chr19:5824709-5845480	13.6337	7.0645	14.0175	11.5719	10.8873	14.2275	7.6589	10.9246	10.033	3.97439	6.17733	6.72824	0.0845367
XLOC_022236	Dalrd3	TSS24876	chr9:108569891-108578670	27.9242	24.198	23.7234	25.2819	30.0687	30.1177	20.2536	26.8133	25.4664	21.2079	22.8951	23.1898	0.0845482
XLOC_018868	2900076A07Rik	TSS21183	chr7:81523549-81531498	2.59686	3.67343	4.64125	3.63718	4.1241	3.54846	3.35459	3.67572	2.3695	2.90919	4.13777	3.13882	0.0846388
XLOC_010721	Ccdc88b	TSS12015	chr19:6844622-6858211	0.432885	0.303241	0.281685	0.33927	0.371245	0.45295	0.386426	0.40354	0.59119	0.511576	0.340055	0.48094	0.0847038
XLOC_000419	Phlda3	TSS477	chr1:135766084-135769134	29.963	32.3021	27.4856	29.9169	39.0115	35.0464	30.4386	34.8322	32.54	38.5434	36.4198	35.8344	0.0847817
XLOC_000810	Kctd18	TSS908,TSS909	chr1:57955100-57970084	6.78364	7.30887	8.2873	7.45994	7.28211	7.57107	7.22654	7.35991	6.34588	5.74646	6.82282	6.30505	0.0848333
XLOC_003293	1810032O08Rik,Snord1a	TSS3678,TSS3679	chr11:116671659-116675798	16.0736	19.492	20.3224	18.6293	21.6055	20.773	18.079	20.1525	12.5552	15.9999	19.316	15.957	0.0849637
XLOC_014676	Sdc3	TSS16487	chr4:130792536-130826318	26.3168	22.9453	18.3232	22.5284	19.6096	19.9498	22.0173	20.5256	27.8204	27.904	23.7433	26.4892	0.0851054
XLOC_006992	Nov	TSS7793	chr15:54745927-54753761	2.94548	1.96437	2.05613	2.32199	2.513	4.84654	6.37084	4.57679	3.52355	3.86775	3.25517	3.54882	0.0851273
XLOC_004295	Matn3	TSS4801	chr12:8947928-8972028	0.132455	0.131113	0.135948	0.133172	0.0797633	0.0839721	0.166542	0.110092	0.103667	0.118057	0.0919467	0.104557	0.0851961
XLOC_016782	Tbx3os2	TSS18860	chr5:119685087-119691218	0.795104	1.09829	1.04673	0.980041	0.971756	1.4739	1.35783	1.26783	1.45799	1.58848	1.23234	1.42627	0.0854198
XLOC_014730	Tcea3	TSS16546	chr4:136247956-136274899	3.35159	3.12248	2.22481	2.89963	3.15971	4.36012	3.16823	3.56269	3.76381	3.36589	2.96349	3.3644	0.0854704
XLOC_016156	Tctn2	TSS18159	chr5:124598748-124627738	9.41089	8.69201	7.04702	8.38331	9.48624	10.9654	7.65462	9.36875	10.0705	10.0452	9.21491	9.77687	0.085472
XLOC_002806	Chd3os	TSS3134	chr11:69340768-69342647	9.61018	9.09117	10.5397	9.74702	9.9939	9.37386	10.3402	9.90265	9.92056	10.0818	11.6726	10.5583	0.0855026
XLOC_018725	Kcnc3	TSS21017	chr7:44590885-44604751	0.394991	0.29142	0.37485	0.353754	0.230526	0.200524	0.320448	0.250499	0.333241	0.22723	0.356866	0.305779	0.0855382
XLOC_002515	Cnrip1	TSS2813	chr11:17051933-17079372	11.6283	12.8461	12.9078	12.4607	12.8768	14.0139	14.1531	13.6813	11.858	13.281	13.6393	12.9261	0.0855762
XLOC_005264	Nol7	TSS5877	chr13:43398375-43480973	27.7776	34.7306	36.1468	32.885	35.3627	34.6273	33.3933	34.4611	29.3356	38.818	38.0675	35.407	0.0856293
XLOC_006853	Pou4f1	TSS7631	chr14:104462324-104467999	0.104557	0.0864118	0.107206	0.0993916	0.0728223	0.0834217	0.0873037	0.0811826	0.086863	0.0516432	0.0499552	0.0628205	0.0856824
XLOC_006231	1700123O20Rik	TSS6939	chr14:54642160-54690742	28.5935	37.7293	33.7532	33.3587	36.6059	36.386	32.6818	35.2246	29.7866	41.948	37.9269	36.5538	0.0857345
XLOC_006056	Nkiras1	TSS6743	chr14:18271141-18331844	1.29108	1.6472	1.89195	1.61008	1.41551	1.32542	1.39722	1.37938	1.18191	1.31521	1.49146	1.32953	0.0858017
XLOC_015409	Sesn2	TSS17316	chr4:132492806-132510456	9.6953	7.78285	6.60826	8.0288	7.69419	8.1462	7.00702	7.6158	10.2806	9.92568	8.33906	9.51511	0.0858144
XLOC_021298	Palld	TSS23871,TSS23872,TSS23873	chr8:61511428-61902694	24.7579	20.8658	19.7537	21.7925	24.3671	24.1058	20.6286	23.0338	27.9546	27.8076	22.4361	26.0661	0.0861038
XLOC_013889	S100a9	TSS15599	chr3:90692629-90695721	1.33587	1.0791	1.10703	1.174	1.74933	14.955	1.64373	6.11602	2.30014	2.50981	1.52019	2.11005	0.0861419
XLOC_015542	Tnfrsf8	TSS17468	chr4:145268975-145315147	0.0546775	0.0588974	0.0784292	0.0640014	0.0374575	0.0305143	0.0722374	0.0467364	0.0419843	0.049685	0.0528644	0.0481779	0.0862005
XLOC_004079	Itga2b	TSS4561	chr11:102453296-102469883	1.08852	1.03323	0.983408	1.03505	0.977243	1.33009	1.06063	1.12265	1.03438	0.929712	0.947753	0.970615	0.0862248
XLOC_001477	Gm16998	TSS1653	chr10:54075921-54081081	0.0485746	0	0.0498408	0.0328051	0.0527957	0.131748	0.122949	0.102498	0.101445	0.0607835	0.18439	0.11554	0.0862292
XLOC_009504	Cul9	TSS10619	chr17:46500608-46546388	1.98812	1.47645	1.35118	1.60525	1.48304	1.43875	1.47431	1.46537	2.08331	1.71664	1.68968	1.82988	0.0863464
XLOC_020066	Inppl1	TSS22508,TSS22509	chr7:101818312-101838226	29.7479	21.2719	19.5824	23.5341	21.8855	21.5312	21.8861	21.7676	31.2941	26.2347	22.5272	26.6853	0.0863906
XLOC_011798	Sstr4	TSS13250	chr2:148395376-148396764	0.206695	0.0675902	0.190213	0.154833	0.127453	0.191638	0.211631	0.176907	0.297969	0.301609	0.296487	0.298688	0.086454
XLOC_010647	Tcirg1	TSS11931,TSS11932,TSS11933	chr19:3896049-3907133	14.9881	12.2408	14.7624	13.9971	16.0723	16.4488	12.7535	15.0915	14.1555	9.95885	11.7334	11.9493	0.0864655
XLOC_004106	1700052K11Rik	TSS4591	chr11:105178806-105283959	4.04363	4.54376	3.85643	4.14794	4.64261	3.87982	3.52892	4.01712	4.26092	4.94639	4.54631	4.58454	0.0864831
XLOC_004373	Gm2027	TSS4885	chr12:44221355-44224380	0.0619774	0.0478445	0.0497266	0.0531828	0.146097	0.0368042	0.0916851	0.0915288	0.0816868	0.104956	0.0793676	0.0886701	0.0866372
XLOC_000654	Irf6	TSS736	chr1:193153111-193172035	6.22597	7.26536	6.98173	6.82435	7.57081	7.57017	7.47662	7.5392	8.31037	8.49281	7.63258	8.14525	0.0866757
XLOC_014115	Lrit3	TSS15845	chr3:129788290-129804030	0.0172518	0.0153673	0.02656	0.0197264	0	0	0.0163215	0.0054405	0.0133664	0.00794456	0.0140467	0.0117859	0.0867099
XLOC_009477	E130008D07Rik	TSS10582	chr17:43146040-43158291	0.145263	0.117077	0.104411	0.12225	0.119112	0.0955913	0.124021	0.112908	0.0697884	0.0789516	0.077776	0.0755053	0.0867251
XLOC_022652	Gm10658	TSS25323	chr9:56994967-57071966	1.47334	1.29564	1.38867	1.38588	1.36706	1.34132	1.12306	1.27715	1.10035	1.19201	1.11961	1.13732	0.0867975
XLOC_023941	Platr21	TSS26800,TSS26801	chrX:139240225-139357738	0.463146	0.360028	0.506046	0.443073	0.460924	0.320043	0.365462	0.382143	0.220762	0.292059	0.26353	0.258784	0.0868233
XLOC_016543	Phox2b	TSS18597	chr5:67094396-67099126	0.0157994	0.0285195	0.065166	0.036495	0.0352498	0.651155	0.0829703	0.256458	0.0552133	0.051422	0.0775689	0.0614014	0.0868474
XLOC_011195	Col5a1	TSS12548	chr2:27886424-28039510	34.6072	25.6294	19.1677	26.4681	21.3303	24.4036	24.705	23.4796	37.099	30.2972	27.1385	31.5116	0.086927
XLOC_016627	Naaa	TSS18694	chr5:92257659-92278181	10.1857	11.0881	11.3179	10.8639	10.089	11.2644	10.7604	10.7046	9.80648	9.87714	10.611	10.0982	0.0869796
XLOC_004607	Wdr25	TSS5152	chr12:108894271-109028452	3.42739	3.5373	3.10423	3.35631	3.60831	3.39158	3.04666	3.34885	3.0659	3.09694	2.98604	3.04963	0.0870905
XLOC_016744	Selplg	TSS18818	chr5:113817797-113830501	0.237165	0.473939	0.375297	0.362134	0.555616	0.760438	0.499063	0.605039	0.38451	0.530571	0.579823	0.498301	0.0871204
XLOC_008262	9030404E10Rik	TSS9237	chr16:30021841-30039479	0.0671302	0.029338	0.0513011	0.0492564	0.0554042	0.122645	0.063782	0.0806104	0.0260361	0.0155428	0	0.0138596	0.0871569
XLOC_016002	Lrrc8d	TSS17988,TSS17989	chr5:105699968-105815215	22.1415	20.7096	17.6565	20.1692	21.2553	20.6535	18.9871	20.2986	23.4752	21.7946	20.5244	21.9314	0.0871934
XLOC_017632	Slco1c1	TSS19799	chr6:141524385-141570177	0.0944437	0.0956561	0.0858936	0.0919978	0.0988585	0.0832485	0.152909	0.111672	0.0569263	0.084272	0.0631379	0.0681121	0.0873675
XLOC_014211	8430436N08Rik	TSS15956	chr4:7560687-7573801	0.0896381	0.0615505	0.0738852	0.0750246	0.0955966	0.0969197	0.0689846	0.087167	0.114881	0.155704	0.148866	0.139817	0.0874674
XLOC_009123	Rnaset2b	TSS10194	chr17:8128590-8147832	5.03938	5.97888	5.82598	5.61475	6.89419	6.27764	5.04272	6.07152	5.59863	8.0678	7.68187	7.1161	0.0874693
XLOC_002043	Prdm1	TSS2305	chr10:44437173-44458748	1.59294	1.17481	1.15817	1.30864	1.26384	1.35966	1.12245	1.24865	1.73997	1.23746	1.21843	1.39862	0.0875527
XLOC_012664	Actc1	TSS14214	chr2:114047288-114052811	5.76871	3.41261	5.37769	4.853	7.97259	10.2795	62.785	27.0124	8.6654	4.24488	7.2885	6.73293	0.0875549
XLOC_016111	Oas1b	TSS18110	chr5:120812634-120824160	0.336536	0.349694	0.427225	0.371152	0.396675	0.574917	0.263044	0.411545	0.430951	0.375181	0.499285	0.435139	0.0876445
XLOC_011196	Olfm1	TSS12549,TSS12550	chr2:28193092-28230736	18.5853	18.5069	16.1016	17.7313	20.5844	20.2622	19.7858	20.2108	20.3066	20.1468	20.1244	20.1926	0.0876661
XLOC_013940	Gm128	TSS15650	chr3:95236919-95241109	0.280769	0.242698	0.358816	0.294094	0.241555	0.309515	0.126211	0.22576	0.370407	0.270069	0.412348	0.350941	0.087761
XLOC_003007	Car4	TSS3356	chr11:84957753-84966054	21.8821	28.4762	28.3648	26.241	29.6784	29.8482	23.171	27.5659	20.2006	22.3656	23.9818	22.1827	0.0877776
XLOC_020464	Phlda2	TSS22953	chr7:143501547-143502524	2.97454	4.21172	4.20792	3.79806	4.84248	6.3694	3.32964	4.84717	2.83042	4.02784	4.15874	3.67233	0.0878917
XLOC_002313	Syt1	TSS2594	chr10:108497649-109010975	0.384504	0.327709	0.487773	0.399995	0.557425	0.959123	0.758088	0.758212	0.522222	0.531078	0.545126	0.532809	0.0879387
XLOC_010303	Naaladl1	TSS11553	chr19:6105797-6115555	0.741722	0.462595	0.60469	0.603002	0.469082	0.585493	0.506149	0.520241	0.428159	0.311512	0.490995	0.410222	0.0880932
XLOC_019154	Sbk1	TSS21500	chr7:126272618-126294999	44.1069	41.7866	28.6729	38.1888	38.2227	34.7888	35.2464	36.086	47.0472	50.1099	39.6158	45.591	0.0880954
XLOC_001169	Dcaf6	TSS1312	chr1:165329500-165460463	14.4532	13.2263	14.8414	14.1736	12.9183	12.8193	12.9859	12.9078	13.3292	12.488	12.6711	12.8294	0.0881043
XLOC_020451	Prr33	TSS22937	chr7:142460811-142516009	0.0864512	0.0276015	0.063986	0.0593462	0.0611777	0.0860689	0.0739032	0.0737166	0.120892	0.136041	0.125002	0.127312	0.0881912
XLOC_012874	2500004C02Rik	TSS14445	chr2:153341156-153345810	8.79302	9.46993	11.7623	10.0084	10.4091	8.68442	10.4905	9.86134	8.06117	7.11042	8.99297	8.05485	0.0882236
XLOC_005899	Atp6ap1l	TSS6573	chr13:90883448-90905355	0.0466197	0.0815268	0.0795979	0.0692481	0.0512258	0.0282933	0.0147546	0.0314246	0.0121395	0.0724205	0.0510172	0.0451924	0.088315
XLOC_007994	Dppa4	TSS8946	chr16:48283734-48294292	0.0244706	0.0432634	0.0111863	0.0263068	0.0138874	0.0203379	0.010341	0.0148554	0.00852724	0.0113017	0	0.00660965	0.0884851
XLOC_001141	Klhl20	TSS1283	chr1:161088377-161131479	8.40114	7.08009	8.39971	7.96031	7.11483	7.31606	8.45643	7.62911	8.1171	6.89982	7.86003	7.62565	0.0885207
XLOC_019465	Gltscr1	TSS21847	chr7:15971261-15999495	7.77317	5.40573	5.03816	6.07235	4.44448	3.31366	5.80532	4.52115	7.98217	6.0602	5.83176	6.62471	0.0885638
XLOC_011099	Ankrd16	TSS12436	chr2:11777752-11790323	9.36061	7.58287	12.3322	9.75856	9.8083	10.6848	10.5585	10.3505	7.9673	4.65417	7.60615	6.74254	0.0886194
XLOC_002817	Neurl4	TSS3146	chr11:69901815-69913824	19.2096	13.797	12.1106	15.0391	13.9083	13.3753	12.8014	13.3617	19.8542	16.2418	14.2886	16.7949	0.0886895
XLOC_017378	Gm5577	TSS19511	chr6:87981682-87984180	4.10644	3.39802	5.08629	4.19692	4.07736	3.92482	4.36371	4.12196	3.57381	1.37955	3.48447	2.81261	0.0887816
XLOC_012406	Smtnl1	TSS13940	chr2:84811175-84822652	0.0875246	0.0729279	0.155712	0.105388	0.106101	0.134042	0.114023	0.118055	0.137215	0.166933	0.18689	0.163679	0.0888357
XLOC_003400	H2afv	TSS3807	chr11:6427225-6444443	88.5498	98.655	92.9559	93.3869	101.253	100.024	96.8359	99.371	91.9343	105.416	104.225	100.525	0.0889266
XLOC_017314	Retsat	TSS19438	chr6:72598627-72607488	8.81079	9.63243	9.27365	9.23896	9.20659	9.71685	8.14813	9.02386	8.24143	7.99426	8.45468	8.23012	0.0889428
XLOC_022226	1700102P08Rik	TSS24864	chr9:108392833-108397767	0.264995	0.319849	0.47851	0.354451	0.697406	0.442293	0.45702	0.53224	0.417685	0.603693	0.571149	0.530842	0.0889735
XLOC_014886	Ccnl2	TSS16726	chr4:155812488-155824543	49.2089	44.5845	64.0375	52.6103	58.7028	54.9639	54.3309	55.9992	43.5037	35.0468	46.4052	41.6519	0.0893419
XLOC_008957	AI661453	TSS10010	chr17:47412733-47470638	3.24286	2.38518	1.82957	2.48587	2.20057	2.05658	2.07548	2.11088	3.42279	2.87977	2.50245	2.935	0.0893627
XLOC_011006	Emx2os	TSS12336	chr19:59425103-59458635	2.96352	3.00299	3.92072	3.29574	3.42892	3.03506	3.33666	3.26688	2.59017	2.54961	2.92744	2.68907	0.0893854
XLOC_021418	Gcdh	TSS24004	chr8:84872110-84893921	18.3744	23.9854	24.0657	22.1418	23.3721	22.3741	20.8522	22.1995	17.2045	20.2926	22.0191	19.8387	0.0894777
XLOC_021421	Junb	TSS24007	chr8:84976908-84978748	5.78684	4.50253	4.57164	4.95367	5.59093	6.40721	4.29285	5.43033	8.02078	6.20305	5.16093	6.46159	0.0895612
XLOC_010235	Tshz1	TSS11475	chr18:84011626-84086562	14.5577	11.1594	9.41586	11.711	11.2771	10.8039	11.4688	11.1833	15.4537	14.3063	11.4396	13.7332	0.0895892
XLOC_023216	Nsdhl	TSS25970	chrX:72918520-72958528	14.6076	20.8402	20.7136	18.7205	19.926	18.1466	17.5517	18.5414	13.4673	16.7767	18.0368	16.0936	0.0896183
XLOC_011183	Egfl7	TSS12532,TSS12533,TSS12534	chr2:26581055-26592682	61.3429	53.8033	53.5747	56.2403	60.8563	64.2283	49.9897	58.3581	57.6244	51.9974	52.2619	53.9612	0.0898759
XLOC_021872	Pvrl1	TSS24479	chr9:43744575-43807461	5.77777	4.51325	3.63106	4.64069	4.0337	3.42016	4.38187	3.94524	6.13366	5.2882	4.86626	5.42937	0.089902
XLOC_014958	Spaca1	TSS16807	chr4:34024871-34050067	0.93708	1.23146	1.20078	1.12311	0.860589	1.12129	1.00917	0.997016	0.740245	0.946943	0.629935	0.772374	0.08991
XLOC_022641	Chrna3	TSS25312	chr9:55011342-55026559	0.177115	0.243044	0.182862	0.201007	0.248668	0.417211	0.194747	0.286875	0.147233	0.211963	0.108933	0.156043	0.0900076
XLOC_013536	Zgrf1	TSS15200	chr3:127553488-127618023	4.21223	3.91771	5.41768	4.51587	3.0842	2.97311	5.12244	3.72658	3.58834	2.7619	3.39102	3.24709	0.0900399
XLOC_000735	Neurl3	TSS826	chr1:36264601-36273425	11.4013	12.0082	11.527	11.6455	13.0828	12.8618	11.9268	12.6238	12.358	14.3009	12.46	13.0396	0.0900666
XLOC_004606	Slc25a47	TSS5151	chr12:108851128-108856815	3.71927	3.3428	3.84042	3.63416	4.29827	3.80026	3.56194	3.88682	3.10178	3.18293	3.28969	3.19147	0.0901076
XLOC_022800	Tbc1d2b	TSS25496	chr9:90202048-90270769	15.2194	12.8005	11.0394	13.0198	12.261	12.975	12.6713	12.6358	15.6763	14.3184	12.8104	14.2684	0.0901082
XLOC_017911	Thnsl2	TSS20100	chr6:71128165-71144380	12.1614	14.8457	15.6451	14.2174	12.6661	14.7396	11.3673	12.9243	10.7402	13.6389	12.4692	12.2828	0.0901095
XLOC_003114	B230217C12Rik	TSS3474	chr11:97840779-97843043	3.6148	4.82928	4.92273	4.4556	4.94437	3.82986	5.17929	4.65117	3.50606	4.52621	4.77865	4.27031	0.0901764
XLOC_018632	2200002J24Rik	TSS20918	chr7:30698925-30700534	0.117229	0.138544	0.0397962	0.0985231	0.0441051	0.0726113	0.0372165	0.051311	0.0303872	0	0	0.0101291	0.0902139
XLOC_003711	Alox12e	TSS4157	chr11:70315612-70322518	0.00746166	0.0133203	0.0228963	0.0145594	0.0168175	0.0138545	0.014091	0.014921	0.0344875	0.0203818	0.0481937	0.0343543	0.0902197
XLOC_005945	Map1b	TSS6622	chr13:99421463-99516602	4.63276	3.75103	3.35877	3.91419	3.44758	4.21252	4.31517	3.99176	5.14628	3.88795	3.72857	4.25427	0.0902332
XLOC_004848	Fbxo33	TSS5414	chr12:59200654-59219483	6.60445	6.84211	7.20479	6.88378	7.22344	6.43869	7.93784	7.19999	7.87857	8.45921	7.62406	7.98728	0.0902825
XLOC_004101	Wnt9b	TSS4586	chr11:103727362-103749821	7.26273	5.77757	5.07846	6.03959	6.63753	6.30115	5.47823	6.13897	7.54689	6.83701	5.82747	6.73712	0.0903869
XLOC_005217	Dusp22	TSS5818	chr13:30660058-30711232	8.54241	9.4767	8.57037	8.86316	8.11383	8.948	9.65008	8.90397	8.89013	10.6803	9.31477	9.6284	0.0904798
XLOC_015994	Ibsp	TSS17979	chr5:104299286-104311472	0.00781602	0.0419961	0.0560937	0.0353019	0.0265111	0.0147172	0.0665899	0.0359394	0	0.0145288	0.0257589	0.0134292	0.0906722
XLOC_022945	Slc22a14	TSS25671	chr9:119169455-119190393	0.0232112	0.0408261	0.0316366	0.0318913	0.0255818	0.0282204	0.0294716	0.0277579	0.0181106	0.0216081	0.0125647	0.0174278	0.0907385
XLOC_011988	Tshz2	TSS13458	chr2:169633645-169888504	17.8668	12.9164	12.0601	14.2811	13.0973	14.1419	14.7413	13.9935	19.013	16.9695	14.6385	16.8737	0.0907386
XLOC_021272	1700029J07Rik	TSS23842	chr8:45953605-45975252	1.52125	1.44333	2.81702	1.9272	1.88547	1.91327	2.20251	2.00042	1.17505	0.830927	1.71005	1.23868	0.0907547
XLOC_016805	Acad10	TSS18885	chr5:121621028-121660510	1.59679	1.22618	1.21234	1.3451	1.10153	1.42798	0.98376	1.17109	1.32933	1.12354	1.09484	1.18257	0.090824
XLOC_023657	Elf4	TSS26478	chrX:48411048-48463132	7.77662	5.68855	5.25896	6.24138	5.5054	6.07385	6.14144	5.9069	8.28063	7.11992	5.94778	7.11611	0.0908754
XLOC_007137	Gm20324	TSS7956	chr15:82808625-82912134	0.594879	0.828636	0.819941	0.747819	0.820609	0.703079	0.638977	0.720888	0.534727	0.623846	0.584558	0.581044	0.0908997
XLOC_004810	Ifrd1	TSS5373	chr12:40203128-40223189	23.3538	26.8876	26.6452	25.6289	26.9405	22.9899	25.3662	25.0989	24.8111	28.2491	27.0221	26.6941	0.0909552
XLOC_013928	Tuft1	TSS15638	chr3:94612752-94658872	3.20742	3.04443	2.99501	3.08229	3.42653	3.6428	3.31238	3.46057	3.25393	3.21718	3.17235	3.21449	0.0910115
XLOC_019303	Tnni2	TSS21662	chr7:142442467-142444405	0.93166	1.03253	1.03835	1.00085	1.02943	0.864284	7.84497	3.24623	0.827616	0.627442	0.721262	0.72544	0.0911318
XLOC_000142	Stradb	TSS168	chr1:58973570-58995121	9.24505	10.6494	11.8952	10.5966	11.4245	11.5007	11.2069	11.3774	8.93518	9.99965	10.8266	9.92048	0.0911604
XLOC_022664	Clk3	TSS25336	chr9:57750710-57765860	24.8315	25.983	26.7105	25.8417	29.3615	29.5621	24.5454	27.823	23.9217	22.4931	24.1224	23.5124	0.0911605
XLOC_018974	Olfr558	TSS21308	chr7:102702322-102712054	0.538704	0.403688	0.421465	0.454619	0.651123	0.522904	0.515045	0.563024	0.633477	0.604444	0.49316	0.577027	0.0911945
XLOC_020682	Cldn22	TSS23190	chr8:47824481-47825475	0	0	0.0436011	0.0145337	0	0.0399508	0.0204574	0.0201361	0.0165262	0.0391058	0.103375	0.0530023	0.0912046
XLOC_002082	Tspan15	TSS2344	chr10:62185395-62231218	13.899	12.2692	11.5431	12.5704	13.3137	13.4664	11.5303	12.7701	14.5214	14.7011	13.466	14.2295	0.0912492
XLOC_017740	Ube2h	TSS19911,TSS19912	chr6:30211289-30304539	29.9815	26.7988	21.9858	26.2554	27.9281	27.5808	24.8586	26.7892	32.6853	28.3478	26.9252	29.3194	0.0912735
XLOC_017129	Ttc26	TSS19238	chr6:38381523-38427647	6.6983	7.13143	8.48351	7.43775	6.20369	6.0981	7.88077	6.72752	6.40584	5.9917	7.42862	6.60872	0.0913578
XLOC_004055	Becn1	TSS4536	chr11:101279202-101302267	41.0284	43.4862	46.1288	43.5478	45.1419	46.3468	42.9351	44.8079	39.5116	38.3608	43.1099	40.3274	0.0913712
XLOC_022905	Fbxw24	TSS25618	chr9:109601115-109626059	0.341188	0.190734	0.348924	0.293615	0.143923	0.138612	0.115014	0.132516	0.0868107	0.122869	0.0896277	0.0997691	0.0913949
XLOC_022174	Acad11	TSS24807	chr9:104063702-104127646	7.38678	9.35804	9.47981	8.74154	8.30584	7.6646	8.20694	8.05913	6.95803	7.71696	8.28071	7.6519	0.091418
XLOC_016285	Fam220a	TSS18306	chr5:143548705-143564525	16.6344	16.8783	15.0646	16.1924	17.1599	18.0436	16.2041	17.1359	17.2934	19.3842	16.8607	17.8461	0.0915104
XLOC_023001	Foxp3,Ppp1r3fos	TSS25731,TSS25732,TSS25733	chrX:7558561-7605420	0.279997	0.310665	0.305702	0.298788	0.280506	0.221342	0.203404	0.235084	0.247779	0.191453	0.225208	0.22148	0.0916204
XLOC_018821	Adamts17	TSS21132	chr7:66839734-67152625	3.38125	3.27488	2.14628	2.93414	2.29782	2.521	2.93296	2.58393	3.86492	3.44057	2.7888	3.36476	0.0916355
XLOC_005715	Zfp169	TSS6372	chr13:48487659-48513436	2.22749	1.83466	2.75076	2.27097	1.6363	1.40456	2.49324	1.8447	1.81508	1.45864	1.7868	1.68684	0.0916815
XLOC_018181	Tspan9	TSS20415	chr6:127961399-128143578	48.1726	42.0983	36.5467	42.2725	41.4674	43.4682	41.8426	42.2594	50.7235	50.8334	41.7605	47.7725	0.0916861
XLOC_013898	Ivl	TSS15608	chr3:92570899-92573735	0.249636	0.205424	0.158799	0.20462	0.255493	0.258175	0.259863	0.257844	0.309651	0.287131	0.329821	0.308868	0.0917928
XLOC_009573	Nrtn	TSS10699	chr17:56751324-56757530	2.32919	4.38128	3.33267	3.34771	5.57257	3.92696	4.11149	4.53701	3.71235	5.96125	6.9548	5.5428	0.0919067
XLOC_019121	Abca14	TSS21464	chr7:120203963-120325352	0.00888812	0.00513905	0.0030625	0.00569656	0.00948822	0.0159181	0.0169061	0.0141041	0.00234352	0.00280941	0	0.00171764	0.0922402
XLOC_021079	Afg3l1	TSS23628	chr8:123477861-123503916	17.928	18.0327	15.7294	17.23	16.8605	19.0761	17.4623	17.7996	18.7069	19.0967	17.9589	18.5875	0.0922917
XLOC_002152	Aire	TSS2420	chr10:78030021-78063622	0.366031	0.170356	0.382211	0.306199	0.209438	0.288518	0.187573	0.22851	0.201348	0.12101	0.184785	0.169048	0.0925697
XLOC_021223	Chrna6	TSS23786	chr8:27403211-27413944	0.0730485	0.0689997	0.0751825	0.0724102	0.0558022	0.0102986	0.0641498	0.0434169	0.0396427	0.0524391	0.0184492	0.0368437	0.0925861
XLOC_011642	Spint1	TSS13068	chr2:119237359-119249513	17.3857	18.5459	15.1019	17.0112	19.5506	22.4558	16.3416	19.4493	20.8685	19.4293	18.3955	19.5644	0.0926998
XLOC_018760	Car11	TSS21062	chr7:45699966-45704661	3.11126	3.64012	3.85639	3.53592	4.43878	3.92289	2.96396	3.77521	2.80955	2.64645	3.3016	2.9192	0.0927272
XLOC_007533	Josd1	TSS8417	chr15:79674249-79687872	18.4579	16.6915	15.7297	16.9597	17.3511	17.02	16.5283	16.9665	19.0679	18.4933	16.6149	18.0587	0.0927535
XLOC_005765	Fam193b	TSS6427	chr13:55539315-55571120	17.6708	13.2867	16.8392	15.9322	16.0865	15.2875	15.2737	15.5492	16.4898	11.1881	13.0061	13.5613	0.0928344
XLOC_013745	Commd2	TSS15429	chr3:57644348-57651684	11.1697	14.0143	14.6366	13.2735	13.2831	12.8953	13.6827	13.287	11.51	14.9192	15.0332	13.8208	0.0928893
XLOC_002191	Mex3d	TSS2460	chr10:80380354-80387651	24.4535	21.4281	18.3051	21.3956	18.2942	17.9103	20.2278	18.8108	25.7509	26.052	23.5067	25.1032	0.09291
XLOC_016151	Setd8	TSS18154	chr5:124439929-124462307	41.9103	37.0036	32.6796	37.1978	36.4098	35.7749	35.2074	35.7974	43.5601	43.5947	37.8854	41.6801	0.0929997
XLOC_020914	4930513N10Rik	TSS23448	chr8:95719450-95821728	1.26462	0.924302	0.929805	1.03958	1.02624	0.959095	1.18602	1.05712	1.40611	1.02608	1.22487	1.21902	0.093058
XLOC_022869	Rbm15b	TSS25575	chr9:106883984-106887000	36.953	34.5779	27.697	33.076	33.6492	27.646	31.7415	31.0122	38.4944	40.4629	33.7634	37.5736	0.0932599
XLOC_006619	Osgep	TSS7359	chr14:50915373-50924893	33.832	42.676	42.536	39.6813	46.021	42.7458	40.7906	43.1858	34.9964	43.2135	44.4419	40.8839	0.0932647
XLOC_017615	Atf7ip	TSS19777	chr6:136518850-136607379	21.8968	16.467	15.4542	17.9393	13.0085	15.1357	20.2779	16.1407	22.7729	17.6986	18.0118	19.4944	0.0933406
XLOC_014787	4930455G09Rik	TSS16611	chr4:142017897-142028995	0.125277	0.219212	0.170611	0.1717	0.182145	0.266616	0.157466	0.202076	0.322274	0.267965	0.333759	0.307999	0.0933633
XLOC_016067	Ankrd13a	TSS18062	chr5:114775139-114805820	36.1317	34.2275	30.9863	33.7818	35.5245	34.8066	31.365	33.8987	36.9273	35.3348	33.2989	35.187	0.0934227
XLOC_004471	Rdh12	TSS4994	chr12:79208913-79222661	1.33407	1.86468	2.19935	1.79937	1.98221	1.71262	1.54931	1.74805	1.24625	1.55252	1.8444	1.54772	0.0934263
XLOC_013482	Gnat2	TSS15140	chr3:108093065-108101430	0.382394	0.428367	0.402678	0.40448	0.465281	0.522397	0.404678	0.464119	0.428535	0.441344	0.430878	0.433586	0.0934769
XLOC_002052	Zfa-ps	TSS2314	chr10:52542319-52545739	0.00924563	0.015919	0.00476962	0.00997808	0	0	0.00875852	0.00291951	0.00732396	0.0087184	0	0.00534745	0.0935465
XLOC_000925	Pde6d	TSS1037	chr1:86543014-86582501	30.9452	37.4721	36.6239	35.0137	40.7416	39.7759	35.2461	38.5879	31.4114	39.1351	38.5115	36.3527	0.0935718
XLOC_002848	Zfp3	TSS3182	chr11:70764446-70772928	4.16441	3.76708	4.32286	4.08478	3.40466	3.62822	3.54512	3.526	3.79707	3.5667	3.6601	3.67462	0.0936228
XLOC_001918	Gm5512,Rmnd1	TSS2170,TSS2171	chr10:4403168-4432352	10.0518	13.5301	13.5929	12.3916	12.9013	12.1083	11.5031	12.1709	9.3186	10.6019	11.3596	10.4267	0.0936453
XLOC_020298	Nfatc2ip	TSS22764	chr7:126382853-126396737	6.47031	5.42928	5.93658	5.94539	6.09924	5.60311	6.32614	6.0095	6.30194	5.3789	5.73231	5.80438	0.0936549
XLOC_008740	BC004004	TSS9765	chr17:29268787-29302887	15.3899	17.2926	17.9528	16.8784	17.1328	17.8654	16.4464	17.1482	13.8461	16.7799	17.1867	15.9376	0.0936835
XLOC_011619	D330050G23Rik	TSS13043	chr2:116900151-116912791	0.142066	0.0372955	0.18549	0.121617	0.154203	0.16832	0.206975	0.176499	0.198074	0.19819	0.26111	0.219125	0.0939144
XLOC_014157	Clca3a1	TSS15893	chr3:144729676-144760977	7.53809	6.60197	8.97611	7.70539	6.1657	6.20586	6.76847	6.38001	5.85294	5.40344	5.46527	5.57388	0.0939243
XLOC_006711	Cryl1	TSS7463	chr14:57275033-57398483	10.1786	13.0308	14.6518	12.6204	12.4807	13.6712	10.6688	12.2736	9.17725	10.9671	11.1581	10.4342	0.0939648
XLOC_018746	Mtag2	TSS21043,TSS21044	chr7:45339125-45370564	0.129303	0.159192	0.308055	0.19885	0.100621	0	0.0818848	0.0608353	0	0.116844	0.137768	0.0848707	0.0942821
XLOC_017137	Adck2	TSS19247	chr6:39573875-39588769	5.56519	5.13524	4.34742	5.01595	5.23401	5.74097	4.72427	5.23308	5.79629	5.71006	5.21898	5.57511	0.094289
XLOC_015720	Dpp6	TSS17673,TSS17674,TSS17675,TSS17676	chr5:26817356-27727500	2.67447	2.52487	2.51487	2.5714	2.99884	3.30708	2.86698	3.05763	3.0979	3.30833	2.75484	3.05369	0.0943077
XLOC_014605	Trit1	TSS16406	chr4:123016596-123054934	8.16278	8.72718	10.2948	9.06159	10.0842	9.02395	9.69568	9.60128	7.30716	6.95945	9.69923	7.98861	0.094428
XLOC_007453	Top1mt	TSS8313	chr15:75657032-75678790	5.45513	5.98288	6.14195	5.85999	5.86255	5.99927	5.18468	5.68217	5.03117	4.59794	5.39451	5.00787	0.094464
XLOC_008082	Itsn1	TSS9037	chr16:91729370-91920579	20.625	17.4329	15.4355	17.8311	16.8748	18.4953	18.0679	17.8127	21.7536	18.3827	18.0081	19.3815	0.0944982
XLOC_008721	Scube3	TSS9744	chr17:28127350-28301469	36.3891	21.3592	19.008	25.5854	18.6912	17.3189	23.721	19.9104	39.8059	29.7485	22.3368	30.6304	0.094558
XLOC_013843	Bglap3	TSS15540,TSS15541,TSS15542	chr3:88368615-88372741	0.0691443	0.0807265	0.0641079	0.0713262	0.077156	0.123527	0	0.0668943	0.040397	0.0276896	0.0479479	0.0386782	0.0945596
XLOC_020386	Gm6249	TSS22864	chr7:136667954-136710604	0.121676	0.0884251	0.195692	0.135264	0.161826	0.18629	0.131656	0.159924	0.0678505	0.0437821	0.0738059	0.0618128	0.0946479
XLOC_015712	2900005J15Rik	TSS17665	chr5:25100974-25103007	0.583591	0.242783	0.531163	0.452512	0.356615	0.566647	0.456692	0.459985	0.351782	0.184561	0.362336	0.29956	0.0946628
XLOC_005179	Hist1h1t	TSS5774	chr13:23695810-23696545	0.0303949	0.0549153	0.0307332	0.0386811	0.072219	0.0293941	0.0292229	0.043612	0.0474138	0.110722	0.100408	0.0861813	0.0946802
XLOC_011425	Zfp804a	TSS12818	chr2:82053657-82259878	0.171756	0.212279	0.248077	0.210704	0.16395	0.145486	0.160044	0.156493	0.13656	0.130804	0.118592	0.128652	0.0946836
XLOC_017851	Hoxa9	TSS20031	chr6:52223096-52227370	29.8115	26.8352	34.7459	30.4642	32.9297	31.112	29.8123	31.2847	27.8673	21.991	27.3861	25.7481	0.0946967
XLOC_022841	Trf	TSS25541	chr9:103208875-103230286	4.52436	4.84356	5.57144	4.97979	5.88276	78.3787	6.78434	30.3486	5.03709	5.64141	5.7852	5.4879	0.0947452
XLOC_010046	Myo7b	TSS11265	chr18:31959233-32036931	1.24484	0.853327	0.677196	0.925121	0.876872	1.15534	0.550983	0.861065	1.27199	0.859918	0.701362	0.944423	0.0949466
XLOC_002399	Coq10a	TSS2682	chr10:128363096-128370037	4.12569	4.10244	4.17365	4.13393	4.39173	4.51362	3.95353	4.28629	4.03019	3.74311	3.94096	3.90475	0.0950149
XLOC_010434	Prune2	TSS11695	chr19:16956117-17223932	0.191192	0.182184	0.233139	0.202172	0.177647	0.198495	0.295098	0.223747	0.17449	0.150211	0.17631	0.167004	0.0950543
XLOC_004849	Gm20063	TSS5415	chr12:61499659-61521820	0.0520178	0.0310384	0.0357739	0.03961	0.0388381	0.0161092	0.0166745	0.0238739	0.0274918	0.0164015	0.0288857	0.0242597	0.0950576
XLOC_013251	Fbxw7	TSS14875,TSS14876,TSS14877	chr3:84815576-84979198	6.86124	6.50912	6.03935	6.4699	6.46964	5.91032	6.45322	6.27773	7.24302	6.621	6.2549	6.70631	0.0950631
XLOC_020923	Pdp2	TSS23459	chr8:104591467-104596849	4.91911	5.6004	5.9447	5.48807	4.25937	4.39968	6.59266	5.0839	4.66371	5.24853	5.19887	5.03704	0.095096
XLOC_013856	1500004A13Rik	TSS15559	chr3:88777056-88832487	0.159692	0.143842	0.138824	0.147453	0.159155	0.175825	0.183584	0.172855	0.184287	0.206392	0.164363	0.185014	0.0951621
XLOC_009637	Eif2ak2,Gm6548	TSS10773,TSS10774	chr17:78850504-78882572	9.95333	10.6537	12.5139	11.0403	10.1611	10.7717	11.1512	10.6947	9.48931	9.49639	10.7503	9.912	0.0951745
XLOC_004526	Gstz1	TSS5058,TSS5059	chr12:87106865-87164723	25.1223	29.8368	31.2629	28.7407	29.8112	30.4504	27.0689	29.1102	23.7369	28.1569	27.4554	26.4497	0.0953346
XLOC_004404	Sstr1	TSS4918	chr12:58211803-58216036	0.836327	0.894052	0.678363	0.802914	0.665081	0.656319	0.61159	0.64433	0.638744	0.665654	0.623378	0.642592	0.0953852
XLOC_004908	Zfp36l1	TSS5483	chr12:80107759-80113013	131.933	101.892	88.3116	107.379	102.784	102.772	95.7053	100.42	136.708	121.037	107.335	121.693	0.0954099
XLOC_007121	Aco2	TSS7939	chr15:81872462-81926213	102.566	115.988	124.14	114.231	119.096	119.452	111.972	116.84	98.1377	98.5855	112.117	102.947	0.0955512
XLOC_006252	Tssk4	TSS6963	chr14:55650183-55652539	0.735664	0.943485	0.939401	0.87285	0.711976	1.0307	0.890147	0.877608	0.633828	0.580621	0.514945	0.576465	0.0956177
XLOC_013093	Bhlhe22	TSS14692	chr3:18054324-18057514	2.40519	2.27804	2.31146	2.33156	3.02287	2.20921	2.87019	2.70076	3.13604	2.51652	2.6726	2.77505	0.0956316
XLOC_023200	Aff2	TSS25951	chrX:69360330-69868037	0.902145	0.677965	0.723527	0.767879	0.542963	0.474597	1.01882	0.678793	1.09216	0.972026	0.801159	0.955115	0.0956798
XLOC_022730	Foxb1	TSS25415	chr9:69757709-69760940	0.0300654	0.0270966	0.0386892	0.0319504	0	0.0284007	0.0356777	0.0213595	0.0523502	0.0345681	0.0493589	0.0454257	0.0957836
XLOC_016381	Napepld	TSS18412	chr5:21662902-21701345	5.27634	5.32263	6.50387	5.70095	4.82985	4.86414	6.04933	5.24777	5.05971	4.56517	5.59933	5.07474	0.0957879
XLOC_004960	Alkbh1,Nrp	TSS5543,TSS5544	chr12:87428077-87472299	15.3902	15.5689	19.418	16.7924	14.8806	15.8392	17.757	16.1589	14.2413	12.2237	14.79	13.7517	0.0958292
XLOC_017092	Smo	TSS19196	chr6:29735496-29761366	72.6628	68.9847	63.8933	68.5136	64.1003	64.8604	68.1853	65.7153	75.1206	78.6185	70.4715	74.7369	0.0958386
XLOC_018278	Recql	TSS20532	chr6:142345696-142387087	11.2124	11.8969	14.0074	12.3722	11.3402	10.4572	13.751	11.8495	10.7665	10.0482	12.2985	11.0377	0.0959453
XLOC_004703	Pld4	TSS5257	chr12:112760654-112768986	1.86649	2.34733	1.94664	2.05349	2.4879	2.92942	2.6945	2.70394	2.093	2.67584	2.62826	2.4657	0.0960404
XLOC_022282	Ubp1	TSS24929	chr9:113930933-114026751	42.7438	34.5484	39.4814	38.9245	38.7599	40.4221	38.4295	39.2038	41.6595	31.4112	35.1134	36.0614	0.0960497
XLOC_020647	Ppp1r3b	TSS23154	chr8:35375740-35388137	7.16906	7.11714	7.19964	7.16195	5.10591	6.22639	7.73814	6.35681	6.57158	6.97462	6.69492	6.74704	0.0960593
XLOC_020707	Ddx60	TSS23220	chr8:61928086-62037701	0.183385	0.165365	0.197956	0.182235	0.131505	0.161478	0.226015	0.172999	0.229483	0.253505	0.225177	0.236055	0.0960599
XLOC_007905	Hrasls	TSS8848	chr16:29209694-29230530	0.0802237	0.0837378	0.0566965	0.0735527	0.0764885	0.091531	0.168736	0.112252	0.0630788	0.0408732	0.039673	0.047875	0.0961259
XLOC_000934	6430706D22Rik,A730008H23Rik,Hjurp	TSS1048,TSS1049	chr1:88227019-88277579	102.48	88.4178	110.295	100.398	101.012	112.099	113.976	109.029	97.0886	66.4905	88.6631	84.0807	0.0962058
XLOC_010281	Eif1ad	TSS11530	chr19:5364632-5371511	28.4826	29.1119	29.107	28.9005	30.3112	30.2278	30.4639	30.3343	28.9712	30.931	31.1573	30.3532	0.0962853
XLOC_018271	Rergl	TSS20524	chr6:139493181-139501909	4.53009	5.24156	5.08005	4.95057	5.62586	5.20591	4.78784	5.20654	3.75505	4.38523	4.87544	4.33857	0.0963063
XLOC_017493	3110021A11Rik	TSS19642	chr6:119848192-119849016	0.636592	0.84867	2.27901	1.25476	0.685778	0.913608	1.36365	0.987679	0.254943	0.481524	1.33886	0.691776	0.0963171
XLOC_021089	Arv1	TSS23638	chr8:124722138-124734123	5.86971	5.46695	6.64935	5.99534	5.14368	5.41539	6.57254	5.71054	5.56437	4.70916	5.48088	5.25147	0.0963331
XLOC_005318	Zfp346	TSS5937	chr13:55105308-55135071	10.6971	10.4188	10.612	10.576	10.4274	10.6642	10.4398	10.5105	10.1223	9.93097	10.4755	10.1763	0.0963826
XLOC_023159	A630012P03Rik	TSS25904	chrX:52272426-52619047	0.00849959	0.0296281	0.00872668	0.0156181	0	0	0	0	0	0.0079842	0	0.0026614	0.0964259
XLOC_022885	Bsn	TSS25595	chr9:108096021-108190383	0.238677	0.237557	0.204787	0.227007	0.214005	0.215257	0.236985	0.222082	0.271176	0.250965	0.255682	0.259274	0.0964828
XLOC_015475	Pink1	TSS17389	chr4:138313409-138326296	33.1164	33.3014	34.5031	33.6403	32.708	41.9385	31.1096	35.252	34.305	37.854	37.4457	36.5349	0.0965812
XLOC_023101	Zcchc12	TSS25840	chrX:36195903-36199158	1.68444	2.01862	2.13967	1.94758	1.8211	2.1799	2.03039	2.01046	1.59492	1.64059	1.81032	1.68194	0.0966315
XLOC_015255	Rad54l	TSS17140	chr4:116075268-116123690	11.413	10.3156	11.6959	11.1415	11.0506	10.874	12.2291	11.3846	11.1575	9.2634	10.9125	10.4445	0.0966443
XLOC_010402	Lpxn	TSS11663	chr19:12798608-12833808	0.858005	1.07225	1.05481	0.995022	1.09492	0.981494	0.955431	1.01061	0.701459	0.92734	0.675593	0.768131	0.0967877
XLOC_004600	Cyp46a1	TSS5141	chr12:108334380-108362234	2.0205	1.4787	1.97955	1.82625	1.93069	2.03466	1.65384	1.87306	1.84009	0.90081	1.22678	1.32256	0.0968826
XLOC_018088	Plxnd1	TSS20307	chr6:115954810-115995005	69.2813	50.8398	39.3264	53.1492	44.0808	45.7338	41.7894	43.868	71.1859	57.463	47.3849	58.6779	0.09689
XLOC_005218	Irf4	TSS5819	chr13:30749257-30766927	0.130372	0.112938	0.122856	0.122055	0.124752	0.0845575	0.158113	0.122474	0.121917	0.0882871	0.111495	0.107233	0.0969542
XLOC_006622	Rnase11	TSS7362	chr14:51049450-51050163	0.126488	0.0446786	0.103058	0.0914082	0.198721	0.046658	0.167426	0.137602	0.0981871	0.0234089	0.0413348	0.0543103	0.0969697
XLOC_002256	Parpbp	TSS2530	chr10:88091071-88146941	6.82819	7.22903	8.36543	7.47422	7.17561	6.42094	8.34361	7.31339	6.35408	5.43736	7.24082	6.34409	0.0970615
XLOC_000656	Lamb3	TSS739,TSS740	chr1:193301993-193343878	0.5392	0.450835	0.474627	0.488221	0.497436	0.862901	0.659041	0.673126	0.754259	0.808399	0.57208	0.711579	0.0971248
XLOC_003086	Hoxb6	TSS3445	chr11:96291036-96306910	45.2819	37.2152	44.4573	42.3181	49.4007	44.9063	41.9297	45.4122	43	36.6774	42.6099	40.7624	0.0972499
XLOC_003353	Foxk2	TSS3751	chr11:121259986-121309896	28.2058	24.9128	22.093	25.0705	24.6552	21.7082	23.9104	23.4246	28.5067	26.1525	23.3299	25.9964	0.0975269
XLOC_005347	Etohd2	TSS5970	chr13:59769965-59823147	0.227447	0.258172	0.338248	0.274622	0.202792	0.334563	0.12491	0.220755	0.183118	0.231542	0.251957	0.222206	0.0975312
XLOC_004059	Vat1	TSS4540	chr11:101458747-101466199	30.0724	27.2017	25.3262	27.5334	28.1711	31.3979	28.1858	29.2516	31.468	31.2281	31.0181	31.2381	0.0975694
XLOC_021397	Pkn1	TSS23979,TSS23980	chr8:83666639-83699179	21.8786	16.3602	15.8317	18.0235	14.7984	16.6156	16.379	15.931	22.4187	17.8233	17.9877	19.4099	0.0975754
XLOC_007529	Kcnj4	TSS8411	chr15:79483713-79505241	0.331668	0.223191	0.232658	0.262506	0.32384	0.388505	0.23999	0.317445	0.394471	0.442194	0.354994	0.39722	0.0977037
XLOC_004924	Med6	TSS5501	chr12:81573563-81594958	30.1047	40.9641	39.2525	36.7738	39.1579	36.9897	37.2899	37.8125	31.495	43.167	43.6586	39.4402	0.0977113
XLOC_000204	Cyp27a1	TSS237	chr1:74713573-74737890	1.94482	2.07872	2.6701	2.23121	2.38802	2.64973	2.24123	2.42633	1.79177	1.45427	2.22983	1.82529	0.0977252
XLOC_021139	Tubgcp3	TSS23696	chr8:12614276-12672100	23.7459	21.379	24.6126	23.2458	23.4287	22.9116	23.0222	23.1208	22.6353	20.0217	21.5067	21.3879	0.0977897
XLOC_020790	Hmgxb4	TSS23312	chr8:74993702-75031972	17.9105	18.4046	21.6087	19.3079	17.962	17.3411	20.5394	18.6142	16.978	16.4605	18.2537	17.2307	0.0978668
XLOC_013467	Ovgp1	TSS15123	chr3:105973801-105987423	0.870013	0.825037	1.0805	0.925183	0.952118	0.934571	1.06863	0.985106	0.733475	0.313427	0.767784	0.604895	0.097904
XLOC_003770	Hic1	TSS4223,TSS4224	chr11:75164564-75170255	53.9647	49.3527	40.0461	47.7878	45.2201	42.5961	45.5125	44.4429	58.8382	53.6859	51.6855	54.7365	0.0979093
XLOC_008509	Prdm15	TSS9508	chr16:97791466-97851227	4.85471	4.07988	4.72663	4.55374	4.77109	4.53443	4.94668	4.75073	4.68998	3.73287	4.13089	4.18458	0.0979609
XLOC_021126	Arglu1,Mir7654	TSS23681,TSS23682	chr8:8666575-8690537	83.4772	84.4127	103.174	90.3546	97.5791	85.9859	91.1453	91.5701	78.524	63.4857	83.2249	75.0782	0.0979673
XLOC_013319	S100a14	TSS14959	chr3:90526848-90528835	3.46439	3.18897	3.22675	3.29337	3.46119	3.83777	3.35805	3.55234	3.84879	4.64513	4.8799	4.45794	0.0980245
XLOC_012221	Ier5l	TSS13723	chr2:30472640-30474199	31.7608	31.5933	25.4517	29.6019	37.331	32.6875	28.6459	32.8881	37.3422	34.6008	35.7327	35.8919	0.0980401
XLOC_009482	Slc25a27	TSS10587	chr17:43641899-43667015	2.6883	1.89546	3.57115	2.7183	2.71681	2.69544	3.16176	2.858	2.22045	1.16041	2.09124	1.82403	0.0980787
XLOC_015450	Clic4	TSS17360	chr4:135213969-135272760	97.6769	84.9037	72.8384	85.1397	86.453	92.7156	82.4498	87.2061	100.453	92.0393	83.7543	92.0822	0.0981451
XLOC_021723	Icam4	TSS24320	chr9:21029372-21030531	0.0806933	0	0.218051	0.0995814	0.091948	3.02963	0.330192	1.15059	0.163383	0.145691	0.259075	0.189383	0.0981648
XLOC_020997	Mtss1l	TSS23537	chr8:110721483-110741400	30.7941	23.8357	19.2847	24.6382	22.7073	21.0545	22.4582	22.0733	32.4979	26.0725	24.2307	27.6004	0.0982015
XLOC_003014	Brip1os	TSS3364	chr11:86201359-86357525	22.0244	21.8481	22.8629	22.2451	20.7601	23.2802	23.1423	22.3942	22.6991	23.6453	23.6064	23.3169	0.0982275
XLOC_013684	Zmat3	TSS15363	chr3:32334793-32367438	5.945	4.86278	3.77558	4.86112	4.27478	3.74532	4.67259	4.2309	6.31244	5.60376	5.08156	5.66592	0.0982593
XLOC_000955	Otos	TSS1071	chr1:92644217-92648841	0.0586439	0.155309	0.117786	0.11058	0.197406	0.0807662	0.0828432	0.120338	0.112922	0.241423	0.140177	0.164841	0.0982794
XLOC_021210	Letm2	TSS23771	chr8:25578489-25597487	2.04847	1.96745	2.44224	2.15272	2.04248	2.39731	2.18098	2.20692	1.88248	1.85205	2.09175	1.94209	0.0983618
XLOC_002092	Stox1	TSS2356	chr10:62659421-62726099	0.823357	0.925125	0.846142	0.864875	0.842594	0.74415	0.843603	0.810116	0.692948	0.801188	0.815513	0.769883	0.098447
XLOC_017829	Gimap6	TSS20006	chr6:48701582-48708244	26.3156	31.267	31.0865	29.5564	31.1127	31.0403	27.6266	29.9265	25.5388	30.0166	30.7593	28.7716	0.0985815
XLOC_002529	Zrsr1	TSS2828	chr11:22899727-22982284	2.99573	2.89786	3.15425	3.01595	2.72294	2.79218	2.83723	2.78412	2.80334	2.59369	2.54199	2.64634	0.0986058
XLOC_014637	Eva1b	TSS16440	chr4:126148002-126149874	52.1027	59.0491	55.9711	55.7076	67.1566	63.2403	50.4788	60.2919	53.1388	61.4781	59.9129	58.1766	0.0986878
XLOC_020693	Hand2	TSS23203	chr8:57320982-57324517	0.0319386	0.0200399	0.0329085	0.0282957	0.0255577	1.59844	0.11144	0.578479	0.163817	0.0577029	0.1058	0.109107	0.0988232
XLOC_012671	Meis2	TSS14221,TSS14222	chr2:115861263-116065058	52.206	47.1631	45.6887	48.3526	46.561	47.023	52.5168	48.7003	55.5349	49.1051	52.1194	52.2531	0.0988646
XLOC_015941	Cxcl15	TSS17920	chr5:90794533-90803067	0.00775444	0	0	0.00258481	0.0243172	0	0.0295838	0.017967	0.0184722	0.0297606	0.0127379	0.0203236	0.0989936
XLOC_022411	Olfm2	TSS25066	chr9:20667985-20728214	1.82117	1.5438	1.58898	1.65132	2.08569	2.14346	1.75934	1.99616	2.18627	2.50776	1.98086	2.22496	0.0990041
XLOC_023527	Nudt10	TSS26339	chrX:6168695-6172991	6.46424	7.08986	7.07981	6.87797	7.92237	6.90672	7.54818	7.45909	7.71174	7.53593	7.61757	7.62175	0.099014
XLOC_009353	B3galt4	TSS10445	chr17:33949911-33951488	2.06708	2.32674	2.17528	2.1897	2.5621	2.52222	2.27366	2.45266	2.277	2.84001	2.36842	2.49514	0.0990559
XLOC_004872	Trim9	TSS5440	chr12:70244534-70669399	0.557292	0.517895	0.388465	0.487884	0.440423	0.438506	0.359789	0.412906	0.433887	0.388027	0.358229	0.393381	0.0990681
XLOC_013678	Mecom	TSS15357	chr3:30236568-30509487	3.06532	2.48891	3.23471	2.92965	1.11513	1.35224	2.90443	1.7906	2.83835	1.86932	2.31506	2.34091	0.099094
XLOC_002233	Zfp781	TSS2506	chr10:81742820-81771142	0.563547	0.701245	0.739165	0.667986	0.72249	0.531178	0.666744	0.640137	0.645902	0.8914	0.806786	0.781363	0.0991025
XLOC_012771	Idh3b	TSS14330	chr2:130274411-130284451	93.9669	107.546	114.922	105.478	114.124	111.188	98.5694	107.96	89.1688	87.6143	100.987	92.59	0.0994626
XLOC_013322	S100a3	TSS14962	chr3:90600214-90602702	0.0647128	0.0563409	0.0654768	0.0621768	0	0.0579948	0.0305616	0.0295188	0.0498099	0	0	0.0166033	0.0994853
XLOC_017278	Herc3	TSS19397	chr6:58833699-58920396	5.73061	4.83427	4.99196	5.18561	3.71527	4.7084	4.74002	4.3879	5.53894	4.03837	4.16842	4.58191	0.0995225
XLOC_014632	Csf3r	TSS16435	chr4:126024658-126044975	0.365255	0.431567	0.354358	0.383727	0.333282	0.482487	0.378303	0.398024	0.417947	0.491361	0.367975	0.425761	0.0995302
XLOC_009905	Bvht	TSS11098	chr18:61639652-61665538	4.34538	4.80798	4.85685	4.67007	4.94728	4.73023	5.28503	4.98751	3.41581	4.57852	3.85144	3.94859	0.09993
XLOC_022173	Nphp3	TSS24806	chr9:104002543-104043811	5.18254	3.83537	4.83022	4.61604	3.93867	4.53601	4.34906	4.27458	4.59133	3.50224	3.70173	3.93177	0.0999461
XLOC_018718	Lrrc4b	TSS21010	chr7:44442486-44463344	2.39538	2.01097	1.94654	2.11763	2.42615	2.24738	2.05805	2.24386	2.69744	2.38691	2.80953	2.63129	0.100046
XLOC_012748	1810024B03Rik	TSS14304	chr2:127186354-127208280	0.107074	0.138906	0.0819714	0.109317	0.0577205	0.11945	0.151404	0.109525	0.0836279	0.0621042	0.0432805	0.0630042	0.100068
XLOC_022737	Lipc	TSS25422	chr9:70798127-70934808	0.390277	0.542282	0.46537	0.465976	0.479641	1.21198	0.360376	0.683999	0.288656	0.376611	0.422451	0.362573	0.100166
XLOC_016186	Tmem248	TSS18191,TSS18192	chr5:130219743-130243765	23.9399	23.9382	20.4864	22.7882	22.1506	24.5165	22.2043	22.9571	25.2108	24.4378	22.4732	24.0406	0.100199
XLOC_002139	Col6a1	TSS2406	chr10:76708791-76726044	36.7914	31.1545	27.3134	31.7531	33.549	44.3368	37.0407	38.3088	38.6578	36.3755	35.0117	36.6817	0.100202
XLOC_015250	Tex38	TSS17135	chr4:115779833-115781034	0.243621	0.282578	0.276024	0.267408	0.29697	0.390517	0.385722	0.357736	0.189698	0.252248	0.261097	0.234348	0.100267
XLOC_014313	Tmem8b	TSS16071	chr4:43668970-43692667	3.58738	2.74461	2.89878	3.07692	2.43959	2.82865	3.00499	2.75774	4.04219	3.21034	3.00646	3.41966	0.100284
XLOC_004900	Atp6v1d	TSS5471	chr12:78842981-78861638	34.7451	45.414	46.3113	42.1568	44.7441	41.4475	37.814	41.3352	33.2248	40.523	43.903	39.2169	0.100319
XLOC_014860	Chd5	TSS16699	chr4:152338650-152390194	0.15941	0.0886817	0.1084	0.118831	0.107605	0.122467	0.0925652	0.107546	0.124811	0.0793218	0.0884508	0.0975279	0.100511
XLOC_011713	Ttl	TSS13155	chr2:129065946-129096283	12.6525	12.123	11.2423	12.0059	11.2247	11.71	12.2866	11.7404	13.0132	13.5972	12.2188	12.9431	0.100589
XLOC_000926	Nppc	TSS1038	chr1:86666292-86670573	1.41674	1.24811	1.55213	1.40566	1.93735	1.65606	1.02403	1.53915	1.20285	0.826067	1.42481	1.15124	0.100647
XLOC_013946	Adamtsl4	TSS15657	chr3:95676200-95687917	1.43411	1.25159	1.18827	1.29132	1.39851	1.58721	1.2138	1.39984	1.773	1.7899	1.32431	1.62907	0.10068
XLOC_002857	Xaf1	TSS3191	chr11:72301628-72313733	1.31389	0.396951	0.407022	0.705954	0.56798	1.82034	0.45133	0.94655	2.38904	0.669881	1.62562	1.56151	0.100725
XLOC_003349	Tex19.1	TSS3746	chr11:121146142-121148313	0	0	0.0100934	0.00336447	0.0107926	0	0	0.00359753	0.00772414	0.00920579	0.0317804	0.0162368	0.100765
XLOC_002685	Gria1	TSS3002,TSS3003	chr11:57011617-57330244	0.689129	0.784873	0.749574	0.741192	0.406731	0.453054	0.57936	0.479715	0.594432	0.438025	0.552911	0.528456	0.100886
XLOC_002567	Ubtd2	TSS2872	chr11:32455371-32518709	38.9775	37.3515	37.9897	38.1062	34.904	32.0315	39.5735	35.503	40.6325	39.6262	38.5171	39.5919	0.100892
XLOC_017326	Eva1a	TSS19452	chr6:82041627-82093099	18.3657	20.1614	20.4869	19.6713	20.9501	18.9743	16.885	18.9365	16.8035	19.2471	17.4272	17.8259	0.100898
XLOC_013073	Stmn2	TSS14671	chr3:8509526-8561604	4.17555	4.7998	4.5953	4.52355	2.54498	8.44405	6.36319	5.78407	3.16804	4.29173	4.29099	3.91692	0.100941
XLOC_007707	C330013E15Rik	TSS8614	chr15:100614139-100615110	0.633199	0.739988	0.468571	0.613919	0.783251	0.551068	0.649747	0.661355	0.566926	0.698254	0.3335	0.532893	0.101153
XLOC_011913	Slc32a1	TSS13370	chr2:158610757-158615747	0.622778	0.572956	0.297955	0.497896	0.81717	0.676966	0.649934	0.71469	1.0371	0.685223	0.801597	0.841307	0.101174
XLOC_011891	Cnbd2	TSS13345	chr2:156311845-156375638	0.630535	0.820818	0.653841	0.701731	0.578068	0.608057	0.756747	0.647624	0.548072	0.604068	0.56818	0.57344	0.101182
XLOC_013716	Pgrmc2	TSS15399	chr3:41066325-41083046	27.091	25.4895	22.149	24.9098	24.2718	24.2367	22.9802	23.8296	28.0664	29.852	25.6505	27.8563	0.101243
XLOC_021240	Cldn23	TSS23804	chr8:35824708-35826559	0.433134	0.430065	0.285047	0.382749	0.943314	1.00222	1.09345	1.01299	1.85337	0.812714	2.00696	1.55768	0.101373
XLOC_009320	Hsf2bp	TSS10408	chr17:31944768-32034508	0.267259	0.212511	0.360307	0.280026	0.200814	0.235034	0.240176	0.225341	0.116456	0.178036	0.248546	0.181013	0.101373
XLOC_016709	Crlf2	TSS18781	chr5:109554708-109558993	8.24356	6.59463	7.34163	7.39327	10.2878	9.29753	7.789	9.12478	9.2606	8.92025	8.14032	8.77372	0.101453
XLOC_005005	Ifi27l2a	TSS5595	chr12:103433872-103443680	1.90047	2.00706	2.4449	2.11748	4.32007	4.52902	3.06845	3.97251	2.66497	5.42406	5.6344	4.57448	0.101497
XLOC_021601	Piezo1	TSS24196	chr8:122476142-122551329	17.4935	12.4861	10.5817	13.5204	11.5608	12.8089	11.7076	12.0258	17.9346	13.6029	12.3498	14.6291	0.101539
XLOC_002654	D930048N14Rik	TSS2967	chr11:51643088-51657681	1.89516	1.67898	2.77937	2.11784	2.05558	2.4122	2.439	2.30226	1.71309	0.85565	2.05547	1.5414	0.101606
XLOC_018834	Fam174b	TSS21145	chr7:73740306-73776919	13.9696	15.2818	12.7138	13.9884	15.1288	15.5857	13.2579	14.6575	14.4411	16.9632	14.8313	15.4119	0.101708
XLOC_005183	Hist1h3b	TSS5778	chr13:23752379-23752840	0.673147	1.27925	1.01512	0.989172	1.74817	0.590189	0.554553	0.964304	0.510024	0.588758	0.54188	0.546887	0.101759
XLOC_018032	Trh	TSS20237	chr6:92242060-92244650	2.22151	2.38313	2.36278	2.32247	2.58133	2.28367	2.08175	2.31558	3.10507	3.1742	2.55809	2.94579	0.101763
XLOC_021111	Clec4g	TSS23666	chr8:3716070-3720651	0.0971232	0.0243819	0.0423535	0.0546195	0.109888	0.192259	0.14414	0.148762	0.128691	0.164045	0.178396	0.157044	0.101792
XLOC_012365	Wipf1	TSS13888,TSS13889,TSS13890	chr2:73429609-73529487	12.7402	10.5594	8.93436	10.7447	10.3497	8.71274	10.471	9.84448	13.1357	11.5905	10.5421	11.7561	0.101828
XLOC_015770	Ywhah	TSS17730	chr5:33018815-33027966	105.918	103.743	103.35	104.337	120.448	123.818	108.274	117.513	108.054	108.148	104.715	106.972	0.101876
XLOC_000892	Obsl1	TSS1002	chr1:75485824-75506452	26.7335	21.2496	16.3358	21.4396	20.6575	20.0667	20.1483	20.2908	29.3017	23.2941	22.2699	24.9552	0.102091
XLOC_004418	9330151L19Rik	TSS4933	chr12:69189837-69199868	4.54619	5.02327	7.95844	5.84263	6.07011	5.79173	6.13517	5.999	4.00838	2.95439	5.50825	4.15701	0.102108
XLOC_004040	Dhx58	TSS4520	chr11:100694883-100704271	0.551978	0.502872	0.615895	0.556915	0.819887	0.800455	0.688237	0.769526	0.582837	0.612222	0.674519	0.623193	0.102125
XLOC_022146	Rbp2	TSS24778	chr9:98490536-98509771	0.147053	0.0905413	0.379958	0.205851	0.443315	0.722924	0.328199	0.498146	0.191107	0.289862	0.53919	0.340053	0.102149
XLOC_005712	4931429P17Rik	TSS6369	chr13:47960329-48018608	0	0	0.00869231	0.00289744	0.00905258	0.00758339	0.0160723	0.0109028	0.00666777	0.00798231	0.0276023	0.0140841	0.102201
XLOC_021490	Rrad	TSS24080	chr8:104628065-104631321	4.34126	4.83329	3.9687	4.38108	6.85267	6.45167	6.08277	6.46237	6.80256	5.4135	6.58353	6.26653	0.102235
XLOC_020642	Gsr	TSS23147	chr8:33653237-33698162	34.1614	36.8583	35.5092	35.5096	34.5085	32.6974	31.901	33.0356	31.5394	31.7787	34.0321	32.4501	0.102441
XLOC_020043	Serpinh1	TSS22479	chr7:99345374-99353239	646.223	651.848	657.773	651.948	761.955	741.037	675.562	726.185	651.235	674.671	676.17	667.359	0.102482
XLOC_010677	Peli3	TSS11966	chr19:4931854-4943092	1.3473	1.009	0.876905	1.07773	1.07299	1.22506	1.16922	1.15576	1.41279	1.16729	1.13632	1.2388	0.102609
XLOC_019100	Calcb	TSS21438	chr7:114718642-114723365	0.0410218	0.0358042	0.0418869	0.039571	0.0225492	0.0187001	0.0582071	0.0331521	0.0319018	0	0	0.0106339	0.102647
XLOC_014463	Foxd3	TSS16241	chr4:99656298-99658671	0.0817342	0.0257614	0.0829982	0.0634979	0.146631	0.105161	0.115433	0.122408	0.133044	0.120209	0.109144	0.120799	0.102794
XLOC_000276	Platr5	TSS325	chr1:88754889-88755733	0.0992292	0.0876182	0.101259	0.0960355	0.0555164	0	0	0.0185055	0.0384298	0	0.081003	0.0398109	0.102895
XLOC_023210	Gm1141	TSS25963	chrX:71932437-71940871	0.11515	0.190897	0.216914	0.17432	0.181603	0.119073	0.147786	0.149487	0.0848705	0.10704	0.0898041	0.0939049	0.102902
XLOC_000106	Col3a1	TSS125	chr1:45311537-45349706	254.453	216.243	209.175	226.624	222.928	275.963	268.867	255.919	271.39	276.667	241.468	263.175	0.102951
XLOC_005313	Faf2	TSS5932	chr13:54621783-54664063	28.8945	28.2862	25.5193	27.5667	25.9421	26.235	26.8122	26.3298	29.25	29.6325	27.1548	28.6791	0.10297
XLOC_008792	Col11a2	TSS9823	chr17:34039436-34066242	2.34524	1.77371	1.52461	1.88119	1.88059	1.43883	1.68313	1.66752	2.64492	1.87098	1.94994	2.15528	0.103099
XLOC_003063	Samd14	TSS3420	chr11:95009878-95026087	21.0253	19.4241	15.8264	18.7586	18.891	19.6441	18.2098	18.915	22.3255	22.3365	20.8266	21.8295	0.103157
XLOC_014006	Olfml3	TSS15721	chr3:103735393-103738001	63.5069	73.0908	65.5532	67.3836	70.3246	76.2925	69.3279	71.9817	67.6517	85.9421	71.4336	75.0091	0.103222
XLOC_001873	Ankrd52,Mir6914	TSS2121,TSS2122	chr10:128377123-128394006	23.971	15.6493	15.3668	18.329	11.6502	11.2944	17.2612	13.4019	25.0141	18.141	16.2422	19.7991	0.103293
XLOC_006956	4930413F20Rik	TSS7752	chr15:34572798-34679204	0	0	0.0223637	0.00745457	0	0.0615544	0.0211009	0.0275518	0.0170143	0.0200813	0.0705842	0.0358933	0.103369
XLOC_020502	Tgfbr3l	TSS22996	chr8:4248213-4251423	3.226	2.45258	3.45693	3.04517	2.70424	2.70845	2.13709	2.51659	2.78481	1.26152	1.61679	1.88771	0.103378
XLOC_018961	Trpc2,Xndc1,Xntrpc	TSS21292,TSS21293,TSS21294	chr7:102065490-102096864	13.0843	11.5637	13.238	12.6287	13.1814	13.8918	12.6847	13.2526	12.7728	10.1826	11.831	11.5955	0.103441
XLOC_000462	Rgs16	TSS528	chr1:153740352-153745468	2.14193	2.00091	1.82464	1.98916	2.43675	2.40048	2.48571	2.44098	2.24671	2.28956	2.26548	2.26725	0.10346
XLOC_010544	Zfyve27	TSS11811	chr19:42170566-42194592	7.50972	5.99116	6.62722	6.70937	5.94829	6.66787	6.13243	6.24953	6.8905	5.69433	5.51901	6.03461	0.103556
XLOC_000884	Glb1l	TSS992	chr1:75192159-75210778	10.3441	9.34602	11.7239	10.4713	9.16901	10.2028	8.80081	9.39087	8.69435	7.62997	7.32775	7.88402	0.103595
XLOC_015045	Trim14	TSS16904	chr4:46505071-46536141	0.581165	0.607807	0.52105	0.570007	0.567304	0.744207	0.606337	0.639283	0.653775	0.769796	0.57411	0.665894	0.103618
XLOC_022222	Amt	TSS24860	chr9:108296921-108301597	16.1301	16.74	22.0967	18.3223	18.0505	18.7218	18.7115	18.4946	15.1124	13.5434	17.5965	15.4174	0.103631
XLOC_009387	Sapcd1	TSS10484	chr17:35016578-35028016	2.44365	3.09485	2.70137	2.74662	2.90189	3.24924	2.61189	2.92101	2.37741	3.04711	2.55447	2.65966	0.103814
XLOC_009947	Mbd1	TSS11144	chr18:74268287-74282684	18.0072	15.3648	15.0192	16.1304	15.7864	17.1828	16.7083	16.5592	18.3996	15.8969	16.2132	16.8366	0.103828
XLOC_011104	Tmem236	TSS12441	chr2:14174523-14221993	0.14396	0.0971937	0.128577	0.123244	0.126679	0.140036	0.0729075	0.113208	0.166849	0.17101	0.163521	0.167127	0.103856
XLOC_015698	2700038G22Rik	TSS17649	chr5:23787743-24161231	6.11881	8.48885	13.574	9.39389	9.45751	9.89305	12.3595	10.57	5.15467	3.98318	9.67745	6.27177	0.103856
XLOC_008851	Psors1c2	TSS9890	chr17:35533200-35534648	0.42937	0.221942	0.207891	0.286401	0.25204	0.205856	0.0722832	0.176726	0.351789	0.140642	0	0.164144	0.103944
XLOC_014282	Ube2r2	TSS16033	chr4:41136020-41193370	50.7055	45.6966	38.7503	45.0508	42.5305	47.6599	42.183	44.1245	52.4045	52.4797	46.703	50.5291	0.103978
XLOC_003847	Ccl9	TSS4312	chr11:83572916-83578636	0.593343	0.892363	0.679123	0.72161	0.900396	1.27487	0.862889	1.01272	0.681041	1.3032	1.02371	1.00265	0.104103
XLOC_011041	4930412O13Rik	TSS12375	chr2:9881245-9889540	2.02401	1.47141	2.30702	1.93415	1.73415	1.86979	1.55087	1.71827	1.71774	0.867225	1.18791	1.25762	0.104252
XLOC_009623	Trmt61b	TSS10756,TSS10757	chr17:71552060-71598761	5.88655	6.82116	6.84968	6.51913	7.55074	6.75113	5.99821	6.76669	5.71703	6.33507	6.64712	6.23307	0.104397
XLOC_000124	Plcl1	TSS145	chr1:55405945-55754285	5.2241	4.41828	4.60224	4.74821	3.62638	3.7366	4.0896	3.81753	5.02231	4.18142	4.02859	4.41077	0.104436
XLOC_011043	Itih5	TSS12377	chr2:10153542-10256529	3.19551	2.10546	2.28047	2.52715	1.90842	2.6905	4.13369	2.91087	3.40838	3.0068	2.86339	3.09286	0.104609
XLOC_001304	Tatdn3	TSS1458	chr1:191045829-191062932	4.33207	4.60606	5.40642	4.78152	4.65378	5.2708	5.45435	5.12631	4.00927	4.40465	4.73844	4.38412	0.104626
XLOC_002382	Pip4k2c	TSS2664	chr10:127190377-127211622	20.6865	18.7228	16.9096	18.773	18.8897	20.0982	17.4205	18.8028	21.5146	22.0135	18.8617	20.7966	0.104656
XLOC_006535	Wdfy4	TSS7271	chr14:32959546-33185066	0.230507	0.196607	0.192474	0.206529	0.192899	0.262585	0.223684	0.226389	0.241714	0.24687	0.244325	0.244303	0.104719
XLOC_003602	2610507I01Rik	TSS4032	chr11:59197792-59202431	4.03257	4.41336	5.52386	4.6566	4.39846	4.67313	4.7016	4.59106	0.486997	3.37334	0.756069	1.5388	0.104739
XLOC_014613	Rhbdl2	TSS16415	chr4:123787874-123829904	2.13188	1.53005	1.94343	1.86845	1.65067	1.72997	1.41895	1.59986	1.54134	1.3972	1.53179	1.49011	0.104776
XLOC_020264	Gprc5b	TSS22728	chr7:118842217-118995211	8.93125	7.33061	7.22423	7.8287	7.48791	7.94037	8.44873	7.959	9.32509	8.59108	7.80914	8.5751	0.104888
XLOC_002059	4930467K11Rik	TSS2321	chr10:57478382-57486353	0.0275938	0.0478562	0.0279312	0.0344604	0	0.0761292	0	0.0253764	0.0216499	0.0256009	0	0.0157503	0.104898
XLOC_010839	Rorb	TSS12147,TSS12148	chr19:18930608-19111196	0.0375601	0.0513179	0.0527113	0.0471964	0.0306039	0.0363239	0.0355494	0.0341591	0.0295856	0.0286253	0.0183446	0.0255185	0.104904
XLOC_005115	AW209491	TSS5709	chr13:14630244-14638202	8.47859	10.5984	11.2116	10.0962	9.68868	8.95838	10.1386	9.59522	8.19166	9.62855	9.89711	9.23911	0.104932
XLOC_016322	Pan3	TSS18347	chr5:147430579-147548501	16.5835	13.7034	15.4875	15.2581	15.2729	13.9734	13.9586	14.4016	15.964	10.9444	12.5829	13.1638	0.105128
XLOC_011405	Hoxd1	TSS12796	chr2:74762979-74765142	0.959821	0.959594	1.05079	0.990068	1.05015	0.775235	0.859857	0.895081	1.04845	1.22861	1.16858	1.14855	0.105176
XLOC_015018	Msmp	TSS16875	chr4:43562633-43587487	0.137485	0.143887	0.110677	0.130683	0.0616455	0.102276	0	0.0546405	0.106441	0.0251017	0.0438903	0.0584777	0.105186
XLOC_003170	Psme3	TSS3536	chr11:101316250-101323530	69.3717	65.0817	56.7274	63.7269	58.842	60.061	63.4985	60.8005	72.3212	70.6148	67.3149	70.0836	0.105222
XLOC_022010	Snapc5	TSS24631	chr9:64179296-64182688	17.5009	25.0888	23.2872	21.959	25.938	25.2164	22.1873	24.4472	18.8787	25.5678	25.3669	23.2711	0.105313
XLOC_004319	Asap2	TSS4825	chr12:21111755-21286237	11.8943	8.70602	6.73804	9.11279	7.48964	7.09532	8.62664	7.7372	13.3576	9.17849	8.84819	10.4614	0.10535
XLOC_020497	Trappc5	TSS22990	chr8:3676476-3680921	20.4287	22.7615	22.8847	22.025	24.0783	25.3263	22.7743	24.0596	20.9765	22.9692	23.756	22.5672	0.105446
XLOC_017155	1700034O15Rik	TSS19265	chr6:41684430-41685717	0.0960105	0.164357	0.0980712	0.11948	0.0528834	0.0438461	0.0455682	0.0474326	0.0564025	0.0893641	0.077442	0.0744029	0.105493
XLOC_002976	Tmem132e	TSS3322	chr11:82388899-82446361	0.492945	0.583002	0.428014	0.50132	0.569202	0.607578	0.485045	0.553942	0.623765	0.61678	0.50226	0.580935	0.105534
XLOC_002321	Atxn7l3b	TSS2602	chr10:112925427-112929026	111.294	100.493	94.9289	102.239	96.2348	98.4323	101.618	98.7617	115.082	113.441	101.319	109.947	0.105558
XLOC_014879	Slc35e2	TSS16719	chr4:155601415-155624755	6.78217	6.63437	7.64473	7.02042	7.14108	6.71033	7.14408	6.9985	6.64543	6.02244	6.99873	6.55553	0.105579
XLOC_012091	Echdc3	TSS13580	chr2:6188464-6321611	2.8607	3.6291	3.05507	3.18162	3.10109	3.37295	2.54516	3.0064	2.38165	2.74366	2.81698	2.64743	0.105602
XLOC_007687	Lmbr1l	TSS8592	chr15:98903920-98918098	9.8675	9.32393	9.27834	9.48992	9.77782	10.4725	8.99106	9.74713	9.26662	7.70593	8.65481	8.54245	0.105758
XLOC_002690	Cnot8	TSS3008	chr11:58104152-58118594	36.9556	38.6426	39.6297	38.4093	39.8043	39.6827	38.5833	39.3568	35.7599	34.7517	37.8117	36.1078	0.105797
XLOC_019661	Catsperg2	TSS22062	chr7:29697218-29727015	0.00839495	0.00734513	0.00432754	0.00668921	0	0.00380601	0.00798368	0.0039299	0.00656232	0	0	0.00218744	0.105808
XLOC_001076	Lhx9	TSS1211,TSS1212	chr1:138825185-138847579	0.0316108	0.0320541	0.00383412	0.0224997	0.0348913	0.0550401	0.0615806	0.050504	0.0731038	0.0417193	0.0305918	0.0484716	0.105842
XLOC_014714	Rsrp1	TSS16528	chr4:134923624-134927370	128.874	132.941	168.958	143.591	146.956	149.193	141.611	145.92	113.46	75.6706	138.108	109.08	0.105854
XLOC_002735	Alkbh5	TSS3054	chr11:60537682-60558512	31.219	24.5474	22.8921	26.2195	22.0116	23.5346	24.6075	23.3846	32.1686	29.116	26.7648	29.3498	0.105892
XLOC_009467	Crisp3	TSS10572	chr17:40221776-40242258	0	0	0	0	0	0	0.0387074	0.0129025	0.0216477	0.0130915	0.0444166	0.0263853	0.105943
XLOC_020474	Nadsyn1	TSS22965	chr7:143795590-143822852	3.36059	3.14235	4.2819	3.59495	3.78983	3.77371	3.36573	3.64309	3.11323	2.60369	3.32534	3.01409	0.105963
XLOC_021660	Mmp10	TSS24256	chr9:7502341-7510242	0.0712837	0.0466849	0.0276684	0.0485457	0.0490617	0.0407626	0.0339989	0.0412744	0.0140624	0.00837962	0.0146912	0.0123777	0.105986
XLOC_004618	6430411K18Rik,Mir127	TSS5167,TSS5168	chr12:109590168-109595403	0.251521	0.331505	0.577593	0.386873	0.401799	0.803363	0.736951	0.647371	0.185874	0.284846	0.563214	0.344645	0.105989
XLOC_011116	Commd3	TSS12456	chr2:18672461-18676216	72.2417	103.06	96.4809	90.5942	99.4582	93.5562	86.4902	93.1682	74.6693	111.453	107.793	97.9718	0.105994
XLOC_021971	Ulk3	TSS24588	chr9:57589451-57596233	4.45812	3.06333	3.74232	3.75459	3.45574	4.21964	3.33296	3.66945	3.71268	2.90128	2.9815	3.19849	0.105996
XLOC_017998	1810020O05Rik	TSS20198	chr6:87675592-87690847	0.15772	0.0620225	0.0894829	0.103075	0.0596843	0.0819848	0.049962	0.063877	0.0962843	0.0488961	0.0287976	0.0579927	0.106027
XLOC_015319	Zfp69	TSS17210	chr4:120930136-120951701	2.49636	1.83738	2.37262	2.23545	2.05541	1.9451	2.22277	2.07443	2.41911	1.67025	2.07445	2.0546	0.106138
XLOC_023871	Rlim	TSS26721	chrX:103957166-103981284	23.3336	24.3541	28.7935	25.4937	20.9434	19.7502	26.2819	22.3252	21.6445	22.4101	23.9927	22.6824	0.106207
XLOC_021268	Cyp4v3	TSS23838	chr8:45305801-45333196	1.04216	1.22205	1.20703	1.15708	0.982454	1.10142	0.987985	1.02395	0.98568	1.00516	0.936199	0.97568	0.106235
XLOC_019311	Kcnq1	TSS21673	chr7:143107253-143427042	2.88934	2.4054	1.64185	2.3122	2.47505	2.54608	1.9645	2.32854	3.02212	2.77372	2.21421	2.67002	0.106275
XLOC_020731	Tm6sf2	TSS23247	chr8:70072923-70080066	0.695955	0.452228	0.690774	0.612986	0.795033	0.652751	0.553261	0.667015	0.495559	0.371109	0.357687	0.408118	0.106413
XLOC_013325	S100a6	TSS14965	chr3:90612893-90614414	62.3667	68.602	65.394	65.4542	84.7404	89.1419	70.8005	81.5609	65.4909	79.3083	79.9759	74.925	0.106445
XLOC_019216	Pstk	TSS21567	chr7:131371145-131387838	16.5915	22.714	21.0203	20.1086	20.5474	20.464	18.5353	19.8489	15.4819	21.3796	20.7451	19.2022	0.106546
XLOC_005440	Lhfpl2	TSS6070	chr13:94057795-94195409	48.4791	48.5977	48.7337	48.6035	50.7888	49.422	53.5356	51.2488	52.2525	59.1426	52.9122	54.7691	0.106633
XLOC_005552	Cdk13	TSS6194	chr13:17715961-17805097	16.6684	13.703	13.1721	14.5145	13.5324	12.9032	14.2117	13.5491	17.7223	14.2905	13.4447	15.1525	0.106672
XLOC_022888	Ccdc36	TSS25599	chr9:108403632-108428482	1.08613	1.22107	1.10478	1.13733	1.13407	1.53555	1.42672	1.36545	0.878325	0.924628	1.04001	0.947654	0.106722
XLOC_022205	Hyal2	TSS24840	chr9:107569162-107572778	48.5004	55.2925	50.9276	51.5735	59.1328	59.6222	49.9869	56.2473	49.2888	58.2394	54.7079	54.0787	0.106737
XLOC_003251	Kcnj2	TSS3629	chr11:111066163-111076825	2.76708	2.80008	3.52728	3.03148	2.26857	2.17859	3.00575	2.4843	1.87442	2.49486	2.17793	2.1824	0.10677
XLOC_003704	Acadvl	TSS4150	chr11:70010182-70015428	24.3658	27.1785	27.2573	26.2672	26.1014	27.77	23.7264	25.8659	22.2406	24.2427	26.6277	24.3703	0.10686
XLOC_006412	Mir17hg,Mir19b-1	TSS7133	chr14:115044304-115046728	9.21069	22.4741	30.3194	20.6681	21.5088	20.4069	26.5527	22.8228	4.26004	6.7658	23.2582	11.428	0.106898
XLOC_012156	Mamdc4	TSS13651	chr2:25563114-25571316	2.07786	1.34627	1.71789	1.71401	1.66557	1.66535	1.23189	1.52094	1.90372	1.17926	1.26431	1.4491	0.106907
XLOC_019355	Il11	TSS21724,TSS21725	chr7:4772377-4782857	0.057589	0.068141	0.0887863	0.0715054	0.0319267	0.0442677	0.100205	0.0587998	0.0899161	0.0803129	0.14063	0.10362	0.10713
XLOC_006442	Gm3636	TSS7167	chr14:6735682-6757057	2.06631	2.18395	3.01911	2.42312	2.9684	2.62181	3.01527	2.86849	1.8657	1.42508	2.60925	1.96668	0.107185
XLOC_016822	Diablo	TSS18905	chr5:123510459-123524164	33.835	42.7528	42.7237	39.7705	42.2687	40.4099	39.5894	40.756	33.2028	41.1267	42.1344	38.8213	0.10722
XLOC_008138	Emp2	TSS9096	chr16:10281748-10313968	10.7749	9.72667	9.00952	9.83703	8.76406	10.1004	8.9256	9.26335	11.2436	10.9989	11.0273	11.0899	0.10732
XLOC_012352	Ccdc173	TSS13873	chr2:69758056-69789486	1.55107	1.62431	1.70418	1.62652	1.60039	1.38373	1.48553	1.48988	1.35555	1.56693	1.43443	1.4523	0.107405
XLOC_003930	Ube2z	TSS4403	chr11:96047430-96065364	43.5439	37.1656	30.7136	37.141	36.5617	35.8703	35.0189	35.817	45.8176	48.0031	38.7921	44.2043	0.107476
XLOC_014116	Rrh	TSS15846	chr3:129808574-129822505	0.0535627	0.0460234	0.0820184	0.0605348	0.0565427	0.0471677	0.0630361	0.0555822	0.0103705	0.0372273	0.0426903	0.030096	0.107521
XLOC_020237	1700012D14Rik	TSS22692	chr7:111117672-111122675	1.19763	0.95097	0.861659	1.00342	1.01561	0.753218	1.08362	0.950816	0.700062	0.479027	0.759443	0.646177	0.107593
XLOC_000236	Daw1	TSS276	chr1:83159761-83210572	0.202759	0.155669	0.235833	0.198087	0.290723	0.201014	0.290411	0.260716	0.121036	0.11385	0.0805006	0.105129	0.107651
XLOC_021719	A230050P20Rik	TSS24316	chr9:20868641-20879710	3.61482	2.7561	2.95983	3.11025	3.0545	3.58401	3.17446	3.27099	3.41171	2.21591	2.75849	2.79537	0.107714
XLOC_019249	Utf1	TSS21601	chr7:139943855-139945112	0.0224382	0.0436249	0	0.022021	0.0549955	0.0444243	0.0426683	0.0473627	0.0338809	0.0604306	0.0370039	0.0437718	0.107719
XLOC_004110	Limd2	TSS4595	chr11:106156255-106160142	31.5072	34.0803	30.1331	31.9069	33.1493	32.1731	32.8862	32.7362	32.7225	35.1049	33.1156	33.6477	0.107851
XLOC_014711	Paqr7	TSS16524,TSS16525	chr4:134496760-134510237	1.05728	1.03463	1.00635	1.03275	0.960643	1.31072	1.13419	1.13518	1.16336	1.38662	1.17023	1.24007	0.107869
XLOC_013392	Aph1a	TSS15038	chr3:95893920-95904639	24.3901	24.0369	20.5872	23.0047	21.9789	24.1434	20.3817	22.168	25.7006	29.6125	24.0146	26.4426	0.107901
XLOC_009322	Notch3	TSS10410	chr17:32120892-32166852	21.5988	15.9075	11.2172	16.2412	13.1292	12.2014	13.6065	12.979	24.3543	16.9562	15.689	18.9998	0.107932
XLOC_002638	Mgat4b	TSS2951	chr11:50225334-50235103	44.7409	39.3883	30.1281	38.0858	40.2488	37.5001	31.8128	36.5206	46.969	49.1694	41.1781	45.7722	0.107953
XLOC_004238	Nploc4	TSS4737	chr11:120379797-120437700	25.3565	21.9978	17.8655	21.7399	22.3336	21.4835	20.9424	21.5865	26.8815	23.2253	21.5302	23.879	0.108268
XLOC_005392	Slc6a19os	TSS6021	chr13:73681156-73709856	0.0438182	0.0190857	0.0337128	0.0322056	0.0243401	0.010043	0	0.011461	0	0.0101071	0	0.00336903	0.108272
XLOC_017573	Klrb1f	TSS19733	chr6:129045900-129057471	0.0890363	0.113844	0.0810543	0.0946449	0.055462	0.0993201	0.0953094	0.0833638	0.031113	0.0740078	0.0685314	0.0578841	0.108319
XLOC_021102	Pard3	TSS23651,TSS23652	chr8:127064055-127612286	22.0499	17.6451	14.2513	17.9821	16.8405	17.2824	16.7637	16.9622	23.6815	18.8388	17.9906	20.1703	0.108388
XLOC_019792	Prrg2	TSS22206	chr7:45053606-45061652	12.6896	13.4973	12.2323	12.8064	12.3871	14.843	11.2174	12.8158	12.0528	13.3483	11.4878	12.2963	0.108418
XLOC_003197	Higd1b	TSS3565	chr11:102836295-102838039	0.0726999	0.0421525	0.0245663	0.0464729	0.108771	0.224941	0.18361	0.172441	0.132025	0.110833	0.195721	0.146193	0.108438
XLOC_013515	F3	TSS15179	chr3:121723536-121735052	5.5237	6.01085	6.78207	6.10554	7.52217	7.04171	6.58673	7.0502	6.63615	7.68261	7.15046	7.15641	0.108457
XLOC_019125	Uqcrc2	TSS21469	chr7:120635188-120670343	139.283	178.267	179.563	165.704	162.396	152.378	158.097	157.624	132.466	160.518	173.139	155.374	0.108473
XLOC_013775	Ccnl1	TSS15464	chr3:65946150-65958225	31.4846	34.0136	40.7608	35.4197	39.3209	34.867	38.4208	37.5362	29.0942	23.4508	34.0502	28.8651	0.108909
XLOC_007021	Khdrbs3	TSS7823	chr15:68928419-69093518	23.9146	22.8626	24.5204	23.7659	27.3217	25.6959	22.9866	25.3347	23.4103	21.8733	24.2502	23.1779	0.108933
XLOC_012217	1700084E18Rik	TSS13719	chr2:30237197-30237631	1.69489	2.03659	1.22569	1.65239	1.4353	1.65657	1.07482	1.3889	1.03489	1.10093	1.02839	1.05474	0.109067
XLOC_016832	Pitpnm2	TSS18915,TSS18916	chr5:124118688-124249760	11.2448	8.5494	6.81727	8.87049	7.44429	6.71437	7.52929	7.22932	11.8501	8.98553	8.19927	9.6783	0.109103
XLOC_018574	Zfp607	TSS20854	chr7:27860584-27880825	2.52564	2.25767	3.04664	2.60998	1.84933	1.8661	2.87214	2.19586	2.44909	2.15902	2.81278	2.47363	0.109152
XLOC_000132	Aox1	TSS155	chr1:58029968-58106410	0.180867	0.158327	0.228224	0.189139	0.20038	0.159613	0.299525	0.219839	0.168151	0.105938	0.16425	0.146113	0.109205
XLOC_012378	Ttc30a2	TSS13905	chr2:75976171-75978179	0.177134	0.282294	0.289933	0.249787	0.25965	0.125922	0.175181	0.186918	0.14433	0.156072	0.222327	0.174243	0.109265
XLOC_015926	Rufy3	TSS17904,TSS17905	chr5:88565039-88651417	12.09	10.2252	12.599	11.6381	11.3278	11.1897	11.6419	11.3865	10.8408	9.52792	10.09	10.1529	0.109355
XLOC_007820	Abcc1	TSS8751	chr16:14361557-14474878	7.83649	7.48034	8.22863	7.84849	7.31987	7.24878	7.73351	7.43405	7.54676	6.0184	7.04338	6.86951	0.109537
XLOC_005713	A330033J07Rik	TSS6370	chr13:48044230-48264036	0.176097	0.114525	0.140827	0.143816	0.156135	0.14795	0.135811	0.146632	0.188246	0.164465	0.169526	0.174079	0.109566
XLOC_014868	Ttc34	TSS16707	chr4:154856199-154867127	0.0826569	0.0417551	0.0784147	0.0676089	0.0592817	0.118552	0.105568	0.0944672	0.117111	0.134045	0.112372	0.121176	0.109587
XLOC_017642	D6Ertd474e	TSS19809	chr6:143245887-143297879	0.012526	0.032299	0.0193395	0.0213882	0.00668783	0.0168174	0.00596757	0.00982427	0.00493907	0	0	0.00164636	0.109609
XLOC_007597	Smc1b	TSS8490	chr15:85064688-85131957	0.089411	0.11414	0.157016	0.120189	0.103138	0.131197	0.137937	0.124091	0.124587	0.121235	0.19169	0.145837	0.109729
XLOC_018050	Eif4e3	TSS20262	chr6:99625136-99666771	11.6387	10.6669	10.951	11.0855	11.6443	11.5168	11.7522	11.6378	12.2566	12.5416	11.7313	12.1765	0.109741
XLOC_018814	1810008I18Rik	TSS21125	chr7:65804051-65806223	0.0331128	0	0.0325758	0.0218962	0	0.118829	0.15585	0.0915597	0.102005	0.0910412	0.0509538	0.0813333	0.109746
XLOC_009229	Snhg9	TSS10307	chr17:24719530-24719965	6.41861	17.5301	12.3681	12.1056	6.50129	8.21413	7.2719	7.32911	5.47093	13.1026	9.36842	9.31398	0.109746
XLOC_022952	Scn11a	TSS25679	chr9:119753764-119825456	0.0262272	0.0155078	0.0301979	0.0239776	0.0129851	0.032415	0.0167202	0.0207068	0.0183333	0.00818837	0.00966857	0.0120634	0.109772
XLOC_009326	Akap8l	TSS10414	chr17:32321423-32350577	24.058	15.3465	20.3772	19.9272	19.7451	20.4827	16.5689	18.9322	22.0468	13.7048	15.4699	17.0738	0.109785
XLOC_014070	Amy1	TSS15794,TSS15795	chr3:113555951-113577750	0.274024	0.211093	0.454182	0.3131	0.374417	0.584969	0.445567	0.468318	0.238143	0.105572	0.29138	0.211698	0.109814
XLOC_008530	Rnaset2b	TSS9539	chr17:6978859-6998193	2.2093	3.47074	2.55572	2.74525	4.00283	3.09681	2.68203	3.26056	2.68422	4.26245	4.21226	3.71964	0.110072
XLOC_006519	Smim4	TSS7254	chr14:31019137-31128930	38.3484	51.1322	49.9705	46.4837	50.4739	49.0249	40.1102	46.5363	34.332	42.0988	47.192	41.2076	0.110097
XLOC_000531	Olfml2b	TSS602	chr1:170644531-170682789	4.35737	3.33359	3.49712	3.72936	4.23013	4.42785	4.26515	4.30771	4.60171	4.58396	4.63989	4.60852	0.110256
XLOC_023332	Zcchc13	TSS26102	chrX:103630585-103631664	0	0	0.0170264	0.00567547	0.0182471	0.0152322	0.0156706	0.0163833	0.0129861	0.0307469	0.0269566	0.0235632	0.110279
XLOC_000072	Zap70	TSS83,TSS84,TSS85,TSS86	chr1:36761797-36782820	0.138241	0.0956255	0.106096	0.113321	0.0654359	0.159038	0.104407	0.109627	0.156289	0.176805	0.157629	0.163574	0.110313
XLOC_010564	Lzts2	TSS11833,TSS11834	chr19:45015175-45045772	53.2041	52.072	46.2022	50.4928	54.5629	49.7883	47.5838	50.645	55.3982	56.0701	54.2102	55.2262	0.110367
XLOC_016139	Mlxip	TSS18142	chr5:123394797-123457931	13.618	10.6125	9.58953	11.2733	9.89009	10.2456	10.4934	10.2097	14.2555	10.9899	10.9176	12.0543	0.110481
XLOC_006059	Nudt13	TSS6746	chr14:20294689-20317575	4.27041	4.03466	4.69999	4.33502	4.68387	4.57279	4.44889	4.56852	4.04438	3.74366	4.00464	3.93089	0.110525
XLOC_021050	BC048644	TSS23598	chr8:121907832-121944912	0	0	0.00757065	0.00252355	0.00831343	0.0068373	0.0139284	0.00969304	0.00569303	0.0135226	0.0119362	0.0103839	0.110611
XLOC_000527	3110045C21Rik	TSS598	chr1:169969408-170088944	1.58026	2.83518	2.7626	2.39268	2.44389	1.86674	2.38092	2.23052	1.47733	2.32415	2.38497	2.06215	0.11062
XLOC_013338	Sprr2g	TSS14978	chr3:92373914-92375229	2.20497	4.2594	2.27449	2.91295	5.7075	6.65288	5.04673	5.80237	11.4139	6.08493	11.289	9.59594	0.110641
XLOC_022433	Gm7904	TSS25092	chr9:21607083-21608329	0.0630891	0.0812088	0.0965558	0.0802846	0.100803	0.0561153	0.029889	0.0622691	0.0492128	0.0147778	0.0254449	0.0298118	0.110645
XLOC_014312	Npr2	TSS16070	chr4:43631934-43651240	9.17776	7.25104	6.66571	7.69817	7.02725	7.5723	6.7876	7.12905	9.27023	7.69993	7.13742	8.03586	0.110688
XLOC_003578	2010001A14Rik	TSS4004	chr11:57795498-57801467	1.57675	1.85161	1.54246	1.65694	1.99777	1.63671	1.51462	1.71637	1.47081	1.66327	1.49642	1.5435	0.110695
XLOC_009302	Tmem217	TSS10389	chr17:29526017-29549593	0.023439	0	0.0238912	0.0157767	0.154639	0.0423693	0.0661387	0.0877157	0.0540278	0.107268	0.0750628	0.0787862	0.110707
XLOC_014087	Ptbp2	TSS15812	chr3:119718741-119783388	31.1434	34.4389	43.627	36.4031	35.4146	33.0035	40.5139	36.3107	29.2888	27.8373	34.4933	30.5398	0.110822
XLOC_000772	Fhl2	TSS868,TSS869	chr1:43123070-43196761	48.5684	53.5426	57.9093	53.3401	55.7958	54.2392	49.5148	53.1833	46.3731	42.2186	48.6573	45.7497	0.1109
XLOC_003157	Atp6v0a1	TSS3523	chr11:101009451-101063717	14.7614	11.6659	11.3229	12.5834	11.8222	12.5275	12.0554	12.135	16.105	11.9385	12.2918	13.4451	0.110962
XLOC_012250	Zbtb34	TSS13758	chr2:33406107-33431324	9.29161	6.64604	6.46328	7.46698	5.19492	5.23174	7.25637	5.89434	9.4654	7.383	6.89333	7.91391	0.111013
XLOC_017635	Pyroxd1	TSS19802	chr6:142345696-142387087	8.21979	10.0025	10.6774	9.63323	8.8595	8.69862	9.38494	8.98102	8.01865	8.98551	9.67265	8.89227	0.111043
XLOC_019110	Iqck	TSS21450	chr7:118842217-118995211	0.656552	0.742518	0.674477	0.691182	0.61722	0.576748	0.777415	0.657128	0.459406	0.441225	0.609597	0.503409	0.111047
XLOC_010874	Dkk1	TSS12186	chr19:30545884-30549496	18.3587	15.7897	18.059	17.4025	19.9448	18.2898	16.0737	18.1028	14.5937	15.0226	15.3785	14.9983	0.111154
XLOC_015400	Rps15a-ps4	TSS17307	chr4:132219892-132220589	1.38458	1.93823	1.77992	1.70091	2.13729	2.01924	1.76607	1.9742	1.50923	1.99814	2.01422	1.84053	0.111159
XLOC_003323	Slc26a11	TSS3715	chr11:119355556-119381076	3.96972	4.11679	3.96423	4.01691	4.20981	4.60832	3.81491	4.21101	3.58811	3.02187	3.53998	3.38332	0.111182
XLOC_017992	Antxr1	TSS20191	chr6:87133852-87335775	16.6316	13.8676	11.0085	13.8359	11.3753	12.3773	14.4292	12.7273	17.3442	16.1761	14.4094	15.9766	0.111216
XLOC_003001	Synrg	TSS3349	chr11:83964430-84044576	8.41781	7.57563	6.34096	7.4448	7.01532	7.16658	7.30671	7.16287	9.2315	7.77321	7.36076	8.12182	0.111311
XLOC_022251	Spink8	TSS24893	chr9:109816626-109826627	3.2314	6.87285	4.03689	4.71371	6.70886	7.08132	7.28398	7.02472	9.62922	8.22548	11.119	9.6579	0.111606
XLOC_001847	Tmem194	TSS2093	chr10:127677064-127701047	8.08441	7.65191	8.96547	8.23393	7.1804	7.43112	8.56547	7.72566	7.71322	7.10173	7.73288	7.51594	0.111667
XLOC_016966	Usp42	TSS19058	chr5:143710325-143732280	11.9563	9.80027	9.99092	10.5825	11.1803	10.7741	11.4082	11.1209	12.8187	10.899	10.2033	11.307	0.11179
XLOC_021548	9430091E24Rik	TSS24141	chr8:111094744-111145498	0.703009	0.543612	0.994205	0.746942	0.810345	0.810062	0.786633	0.802347	0.531427	0.500791	0.773253	0.601824	0.111856
XLOC_022042	9530091C08Rik	TSS24664	chr9:68653785-69388246	0.0236514	0.0553197	0.0266192	0.0351968	0.0633755	0.0151763	0.0163555	0.0316358	0.00846514	0.00817405	0.00699477	0.00787799	0.111861
XLOC_007418	St3gal1	TSS8273	chr15:67102874-67176882	16.5477	14.2431	13.367	14.7193	11.472	11.3347	14.8511	12.5526	16.7937	15.1994	13.8676	15.2869	0.111925
XLOC_007955	Stfa1	TSS8905	chr16:36277147-36285371	0.727645	1.02034	1.1385	0.962162	1.09348	10.7008	1.45345	4.41591	1.78006	1.54991	1.41928	1.58308	0.11202
XLOC_014815	Zfp600	TSS16641,TSS16642	chr4:146156826-146198756	0.0143028	0.0180243	0.0147314	0.0156862	0.00751892	0.00635194	0.0101371	0.00800265	0.011437	0.00348297	0	0.00497332	0.112057
XLOC_011949	Dbndd2	TSS13412,TSS13413,TSS13414,TSS13415	chr2:164486139-164493323	2.53977	2.61055	2.69329	2.61454	2.91161	2.82242	2.3277	2.68724	2.20908	2.4417	2.60652	2.4191	0.112248
XLOC_016962	Zfp316	TSS19054	chr5:143249694-143270022	4.99328	4.40808	3.37352	4.25829	4.06709	3.73547	3.79702	3.86653	5.52867	4.93324	4.825	5.09564	0.11229
XLOC_001815	Tmbim4	TSS2055	chr10:120208825-120224897	54.5882	70.6397	75.8848	67.0376	64.4458	68.621	57.4967	63.5212	49.1276	65.9664	62.0529	59.049	0.11234
XLOC_009505	Srf	TSS10620	chr17:46546838-46556162	24.3924	21.2793	18.5528	21.4082	21.2584	20.2007	20.318	20.5924	24.9381	23.5845	21.4196	23.3141	0.112343
XLOC_002750	Adora2b	TSS3071	chr11:62248983-62266452	1.19699	1.3019	1.19476	1.23122	1.17072	1.22431	1.15158	1.1822	1.26933	1.53987	1.29918	1.36946	0.112354
XLOC_008746	Zfand3	TSS9772	chr17:30005086-30210020	46.5318	45.5837	39.0135	43.7097	46.0428	44.2565	42.2048	44.168	48.0857	51.0126	46.7269	48.6084	0.112417
XLOC_017285	C130060K24Rik	TSS19405	chr6:65381293-65458150	0.138247	0.144715	0.12995	0.137637	0.0960725	0.10743	0.120154	0.107886	0.0902309	0.0226916	0.0886477	0.0671901	0.112475
XLOC_017879	Vopp1	TSS20067	chr6:57752263-57825125	22.0879	22.2993	23.1229	22.5034	21.5101	21.1536	24.0106	22.2248	23.7606	25.769	24.0827	24.5374	0.112485
XLOC_008303	BC100530	TSS9279	chr16:36359381-36367570	0.237071	0.204499	0.543642	0.328404	0.524761	7.59212	0.680112	2.93233	0.937464	0.665302	0.690949	0.764572	0.1125
XLOC_023771	Pdzd4	TSS26608	chrX:73793356-73824969	9.49028	8.82564	7.64467	8.65353	9.34252	8.69006	8.46939	8.83399	9.81917	9.54428	8.97396	9.4458	0.112662
XLOC_021419	Mast1	TSS24005	chr8:84911852-84937353	0.0351374	0.021699	0.0161143	0.0243169	0.0322939	0.0862054	0.0332943	0.0505979	0.0446627	0.0387553	0.0510502	0.0448227	0.112672
XLOC_021445	Aktip	TSS24033,TSS24034	chr8:91070056-91135494	22.6933	26.0546	29.7889	26.1789	24.2151	23.6002	25.1533	24.3229	21.5869	22.3677	24.3827	22.7791	0.112695
XLOC_010869	Ermp1	TSS12181	chr19:29609882-29648420	20.9706	19.4714	19.0348	19.8256	18.4069	17.1075	19.7674	18.4273	21.4396	20.8228	19.5521	20.6048	0.112719
XLOC_012890	Gss	TSS14463	chr2:155563180-155592810	13.098	15.5097	16.1827	14.9301	14.9996	15.8695	12.3213	14.3968	11.0141	14.6728	12.5802	12.7557	0.11281
XLOC_022250	Plxnb1	TSS24892	chr9:109095435-109119915	24.3346	15.7452	12.974	17.6846	14.2702	14.3822	13.9165	14.1896	24.789	18.1339	15.2781	19.4003	0.112865
XLOC_003052	Car10	TSS3408	chr11:93099289-93601751	0.0103082	0	0.0106232	0.00697713	0.0112969	0.0327714	0.00977056	0.0179463	0.0402575	0.0337386	0.0169264	0.0303075	0.112895
XLOC_007742	Itgb7	TSS8656	chr15:102215994-102231935	0.33161	0.383018	0.315816	0.343481	0.360286	0.487836	0.278944	0.375689	0.300051	0.366672	0.253485	0.306736	0.112986
XLOC_002780	Myh8	TSS3105	chr11:67277123-67308633	0.128229	0.0684908	0.137251	0.111324	0.0614783	0.165685	5.72635	1.9845	0.256001	0.0987859	0.297668	0.217485	0.113031
XLOC_017371	D6Ertd527e	TSS19504	chr6:87104745-87113003	0.123748	0.128146	0.103368	0.118421	0.0984524	0.165244	0.114366	0.126021	0.0665562	0.0916193	0.0911772	0.0831176	0.113136
XLOC_021919	Plet1	TSS24533	chr9:50488798-50505639	10.5852	12.3348	10.4561	11.1254	14.8601	15.7626	14.7077	15.1101	23.3371	14.7067	21.5777	19.8738	0.113139
XLOC_015048	Gabbr2	TSS16908	chr4:46663897-46991714	0.0264178	0.0324846	0.0363681	0.0317568	0.0157333	0.025552	0.0125287	0.017938	0.0237167	0.0199426	0.021847	0.0218354	0.113147
XLOC_001932	Sash1	TSS2187	chr10:8722218-8886070	12.2151	7.60406	6.98633	8.93516	7.20247	7.83781	8.1006	7.71363	12.6124	9.71798	8.68755	10.3393	0.11316
XLOC_013591	A830019L24Rik	TSS15264	chr3:143243054-143257996	0.044	0.0189758	0.0341559	0.0323772	0.0468511	0.0295933	0.0316207	0.0360217	0	0.010618	0	0.00353933	0.113202
XLOC_012618	Wt1os	TSS14166	chr2:105076537-105126510	2.5802	2.38068	3.39065	2.78384	2.71435	2.70638	2.603	2.67458	2.29257	1.67838	2.15948	2.04348	0.113346
XLOC_000006	Fam150a	TSS7	chr1:6359330-6394731	0.0739523	0.0836993	0.0252663	0.0609726	0.0252246	0.0429277	0	0.0227174	0.116793	0.0938722	0.0793793	0.0966815	0.113447
XLOC_011388	Zak	TSS12777	chr2:72285636-72442610	6.51716	5.3269	5.82071	5.88826	5.30703	5.41905	5.60986	5.44531	6.37378	5.07838	5.30091	5.58436	0.113448
XLOC_002040	1700021F05Rik	TSS2302	chr10:43525120-43540994	20.787	27.3608	26.4315	24.8598	30.0512	25.5176	23.7757	26.4482	18.795	23.3505	25.3662	22.5039	0.113472
XLOC_022968	Pomgnt2	TSS25696	chr9:121981605-121996026	6.9417	5.4468	5.53135	5.97328	6.51114	7.1261	5.79477	6.47734	7.21397	6.90329	6.90299	7.00675	0.113472
XLOC_011333	Kcnj3	TSS12714	chr2:55435969-55598145	0.0460299	0.0358997	0.046211	0.0427135	0.0219591	0.0308013	0.052301	0.0350205	0.0207753	0.031198	0.0225502	0.0248412	0.11364
XLOC_021791	Olfr875	TSS24395	chr9:37772636-37773640	0.0911338	0.0757351	0.0931552	0.0866747	0	0.116231	0.0651381	0.0604564	0.0356448	0.0650081	0.0361882	0.0456137	0.113723
XLOC_021586	1190005I06Rik,Emc8,Emc8-1190005i06rik	TSS24180,TSS24181	chr8:120608599-120668142	17.6539	17.1961	15.9795	16.9432	16.6605	17.0382	17.1532	16.9506	18.0484	19.2187	18.0857	18.4509	0.113723
XLOC_019390	Zfp772	TSS21763	chr7:7202121-7209998	3.89814	4.51083	5.17608	4.52835	4.32343	4.20161	4.3916	4.30555	3.55692	3.84457	3.86147	3.75432	0.113783
XLOC_018649	Pepd	TSS20938	chr7:34912406-35044708	39.3151	47.3318	50.8615	45.8361	53.4462	46.3475	45.1176	48.3038	37.8625	39.6724	45.0377	40.8575	0.113847
XLOC_022171	5830418P13Rik	TSS24804	chr9:103423577-103480328	0	0	0.0085733	0.00285777	0	0	0.00791918	0.00263973	0.00652547	0.0155159	0.0134121	0.0118178	0.113891
XLOC_011892	Epb4.1l1	TSS13346,TSS13347	chr2:156420908-156543214	10.3909	7.40137	6.0025	7.93159	7.31315	7.97334	7.01619	7.43423	10.9304	9.96571	7.64538	9.51383	0.113928
XLOC_008350	Gm4737	TSS9329	chr16:46152990-46155077	0.791474	0.959633	0.838385	0.863164	0.843765	0.846692	0.906047	0.865501	0.696182	0.606004	0.666261	0.656149	0.113951
XLOC_012289	Psmb7	TSS13799	chr2:38588045-38643906	168.173	232.65	215.532	205.452	227.117	215.437	217.038	219.864	172.204	254.295	236.215	220.905	0.113973
XLOC_013408	Ankrd34a	TSS15054	chr3:96596635-96599778	0.72417	0.888944	0.718094	0.777069	0.711308	0.82066	0.82007	0.784013	0.639161	0.806964	0.702225	0.716117	0.114021
XLOC_019238	Glrx3	TSS21589	chr7:137437647-137468594	98.1448	132.629	129.364	120.046	126.387	115.613	121.724	121.241	102.862	136.91	141.781	127.184	0.114047
XLOC_006787	9930012K11Rik	TSS7549	chr14:70154404-70159502	5.5467	5.18339	6.17905	5.63638	5.74084	6.43201	5.37823	5.85036	4.87908	5.0609	5.58203	5.174	0.114059
XLOC_014592	Guca2a	TSS16393	chr4:119637731-119639465	2.09569	2.9053	2.80639	2.60246	4.55409	3.8643	2.07727	3.49855	3.47042	3.43817	3.27069	3.39309	0.114088
XLOC_002988	AA465934,AI450353	TSS3334,TSS3335	chr11:83291698-83298977	5.73448	5.24547	7.67341	6.21779	5.55137	5.89707	5.83841	5.76228	4.79271	3.95714	4.62848	4.45944	0.114097
XLOC_018328	Brsk1	TSS20589	chr7:4690927-4725251	8.13504	6.10379	5.70637	6.6484	6.42698	6.23644	5.90283	6.18875	8.54693	6.5231	6.85523	7.30842	0.114141
XLOC_012987	E130018N17Rik	TSS14574	chr2:168152602-168154513	0.629252	0.729592	0.730391	0.696412	0.537336	0.658822	0.464739	0.553632	0.412866	0.611809	0.678202	0.567626	0.114236
XLOC_016951	Card11	TSS19043	chr5:140872998-141000596	0.0526757	0.0419133	0.0543515	0.0496468	0.0915732	0.10016	0.0930136	0.0949156	0.0931357	0.068099	0.0627471	0.0746606	0.114372
XLOC_011180	Kcnt1	TSS12527,TSS12528	chr2:25863794-25918273	0.158058	0.0806589	0.107135	0.115284	0.105685	0.107461	0.130739	0.114628	0.114995	0.0654869	0.091203	0.0905616	0.114503
XLOC_000770	Pantr2	TSS866	chr1:42707062-42713454	0.318865	0.698678	0.776106	0.597883	0.725036	0.928292	0.743917	0.799082	0.243962	0.286663	0.409776	0.313467	0.114601
XLOC_016618	Rassf6	TSS18681	chr5:90603075-90640487	3.97604	4.29576	5.17472	4.48217	4.17887	4.06653	3.44811	3.89784	2.89947	3.9961	3.64016	3.51191	0.114726
XLOC_004510	Dlst	TSS5038	chr12:85110832-85134091	63.8689	64.1758	69.5351	65.8599	67.6866	72.2262	65.7651	68.5593	62.2218	60.0536	62.3354	61.5369	0.114746
XLOC_014145	Metap1	TSS15877	chr3:138458959-138489382	26.1604	28.359	33.4433	29.3209	30.2725	28.2472	31.9154	30.145	25.2187	24.1581	28.2904	25.8891	0.114757
XLOC_011776	Csrp2bp,Pet117	TSS13227	chr2:144368982-144407675	20.8709	18.6101	17.3038	18.9283	19.687	19.0975	17.1284	18.6376	22.5811	19.1501	18.0072	19.9128	0.11481
XLOC_004229	Aatk	TSS4727,TSS4728	chr11:120007315-120047145	1.87897	1.28014	1.00023	1.38645	1.18012	1.4697	1.19307	1.28096	1.94131	1.34876	1.18173	1.4906	0.114854
XLOC_015993	Dmp1	TSS17978	chr5:104202616-104214102	0.0714394	0.0650036	0.0369336	0.0577922	0.0361323	0.0445762	0.0194236	0.0333774	0.0559046	0.0516027	0.0341284	0.0472119	0.115007
XLOC_017078	Fscn3	TSS19180	chr6:28427900-28438622	0.0100001	0	0.0204073	0.0101358	0.0111355	0.045853	0.0377874	0.031592	0.0538809	0.0091579	0.0482824	0.0371071	0.115008
XLOC_020986	Pkd1l3	TSS23525	chr8:109614516-109693294	0.0104269	0.00368909	0.00860466	0.00757355	0.018991	0.0173747	0.0253874	0.0205844	0.0128794	0.0172892	0.0204233	0.016864	0.115075
XLOC_002760	Trim16	TSS3081	chr11:62820252-62842948	5.5814	5.443	5.62895	5.55112	5.64413	6.27097	5.91616	5.94375	5.46408	4.98543	5.00792	5.15248	0.115089
XLOC_023575	Cask	TSS26395	chrX:13517080-13858633	14.667	12.6827	12.369	13.2396	10.9709	11.0106	14.2493	12.0769	15.7249	14.3234	12.707	14.2518	0.115107
XLOC_003097	Prr15l	TSS3457	chr11:96929323-96935647	11.2907	12.7615	11.7794	11.9439	14.4361	15.7368	10.074	13.4156	11.6634	14.049	13.6658	13.1261	0.115151
XLOC_001794	Zfc3h1	TSS2029	chr10:115384958-115432771	14.9686	11.7807	17.8759	14.8751	12.0214	11.9813	15.4236	13.1421	12.8323	9.0186	11.1189	10.9899	0.115262
XLOC_002839	Gltpd2	TSS3172	chr11:70519208-70520736	0.116993	0.170562	0.0947597	0.127438	0.0812781	0.820187	0.242111	0.381192	0.17701	0.229889	0.260812	0.22257	0.115386
XLOC_000238	Fbxo36	TSS278	chr1:84839840-84900486	3.35763	4.76362	4.479	4.20008	3.61582	4.46779	3.44152	3.84171	2.96904	3.11121	3.56915	3.21647	0.115412
XLOC_021859	Zfp202	TSS24464	chr9:40192315-40213604	4.20521	4.34222	4.77675	4.44139	4.25182	4.30992	4.40428	4.32201	4.02053	3.46176	4.22548	3.90259	0.115493
XLOC_004735	Mfsd2b	TSS5289	chr12:4862437-4874359	0.432849	0.339845	0.597262	0.456652	0.514244	1.18251	0.436207	0.710987	0.29921	0.262018	0.31296	0.291396	0.115591
XLOC_023717	Slitrk4	TSS26552	chrX:64269443-64276996	0.334148	0.256712	0.363592	0.318151	0.178171	0.248965	0.55868	0.328605	0.398731	0.329864	0.376672	0.368422	0.1156
XLOC_019702	Fxyd5	TSS22109,TSS22110	chr7:31032722-31042331	6.54646	7.85452	6.85795	7.08631	8.48518	8.5412	6.33258	7.78632	5.96819	6.76319	6.59258	6.44132	0.115655
XLOC_008738	Cdkn1a	TSS9762,TSS9763	chr17:29090985-29100722	11.7429	11.2538	10.961	11.3192	13.1913	14.6897	12.0457	13.3089	13.9249	15.3533	11.9531	13.7438	0.115693
XLOC_013677	Mecom	TSS15356	chr3:29951295-30013204	30.5361	29.8393	34.649	31.6748	28.156	27.1014	30.7536	28.6703	28.9734	21.0827	27.0705	25.7089	0.115725
XLOC_015120	Whrn	TSS16989	chr4:63414909-63495991	6.6655	4.91903	4.25086	5.27846	5.35977	4.61742	4.97664	4.98461	7.15397	5.2283	5.33524	5.90584	0.115741
XLOC_005672	Tubb2a	TSS6320	chr13:34074279-34078008	25.4708	29.8258	34.8164	30.0377	32.1506	34.8158	31.5632	32.8432	22.6061	28.2049	28.7984	26.5365	0.115909
XLOC_008520	Zdhhc14	TSS9522	chr17:5492599-5753891	2.02812	1.95243	1.69513	1.89189	1.98956	2.13724	1.51629	1.88103	2.05435	2.06536	1.83956	1.98642	0.115953
XLOC_017453	Il17re	TSS19593,TSS19594	chr6:113458483-113470751	1.89672	1.52498	1.64003	1.68724	2.03087	2.22245	1.62574	1.95969	2.14393	2.12326	1.82566	2.03095	0.115994
XLOC_012357	Slc25a12	TSS13879	chr2:71274294-71367554	17.6967	19.0441	20.1985	18.9798	17.5707	18.7346	18.3681	18.2245	17.1402	15.913	17.5345	16.8626	0.116051
XLOC_023039	Tspan7	TSS25774	chrX:10485115-10596604	53.1706	53.4414	42.8175	49.8098	53.5159	59.0311	46.7879	53.1116	56.443	57.9913	53.6019	56.0121	0.116109
XLOC_020450	Ctsd	TSS22936	chr7:142375915-142387870	133.227	150.197	151.818	145.081	153.218	158.477	138.808	150.168	129.491	149.504	149.05	142.682	0.116112
XLOC_012182	Snhg7	TSS13680	chr2:26637175-26640244	11.2252	15.7489	21.9538	16.3093	17.1005	18.0869	17.4299	17.5391	9.53274	6.65489	15.2738	10.4871	0.116189
XLOC_011644	Dll4	TSS13070	chr2:119321198-119335666	7.58403	6.42872	5.87716	6.62997	6.74561	7.70059	5.01275	6.48632	6.83096	4.9369	5.49963	5.75583	0.116259
XLOC_017825	Zfp746	TSS20001	chr6:48062394-48086593	16.0064	15.0127	13.183	14.734	16.1686	15.8674	13.8631	15.2997	16.8906	15.1788	14.1106	15.3933	0.116297
XLOC_005195	D130043K22Rik	TSS5794	chr13:24845130-24901439	0.260722	0.255699	0.264365	0.260262	0.15235	0.250827	0.252208	0.218462	0.211819	0.242151	0.193873	0.215948	0.116312
XLOC_007157	Lincppara,Mirlet7b,Mirlet7c-2	TSS7977,TSS7978,TSS7979	chr15:85703772-85707524	0.123043	0.166447	0.0833942	0.124295	0.163919	0.0612423	0.0516004	0.0922539	0.105173	0.0750604	0.0216165	0.0672833	0.116335
XLOC_003282	Smim6	TSS3663	chr11:115892594-115933492	3.61124	5.04234	4.30398	4.31919	4.91171	5.15242	4.24418	4.76944	4.4786	5.34776	5.73699	5.18778	0.116419
XLOC_013829	Fcrls	TSS15526	chr3:87250964-87263524	2.09518	2.66529	2.361	2.37382	2.45847	2.49849	3.36141	2.77279	2.31331	3.87708	3.31026	3.16688	0.116476
XLOC_018630	Igflr1	TSS20916	chr7:30565426-30567962	5.23388	4.31224	5.61993	5.05535	5.7398	6.61372	3.78	5.37784	4.35175	2.03125	4.86739	3.75013	0.116492
XLOC_017533	C1ra	TSS19685	chr6:124512620-124523440	2.95281	2.97475	2.71093	2.8795	2.67448	3.37602	2.26158	2.77069	2.72423	2.88902	2.32014	2.64446	0.116514
XLOC_018009	Podxl2	TSS20213	chr6:88842557-88874044	16.4522	14.5958	13.13	14.726	15.3974	15.5225	13.6033	14.8411	16.9691	17.4845	15.9106	16.7881	0.116532
XLOC_010982	Sorcs1	TSS12309	chr19:50143300-50678646	1.84933	1.77076	1.81863	1.81291	1.39261	1.37744	1.83626	1.53544	1.77778	1.44335	1.41598	1.5457	0.116562
XLOC_020361	Nsmce4a	TSS22833	chr7:130532525-130547381	74.2882	102.104	92.4929	89.6284	98.7631	90.1252	86.0916	91.66	76.1376	104.911	98.8827	93.3104	0.116692
XLOC_002003	Rnf217	TSS2263	chr10:31501886-31609725	9.66112	9.263	9.00063	9.30825	9.26222	8.34031	9.52832	9.04362	10.4824	10.317	9.18995	9.99645	0.116738
XLOC_001381	Sgk1	TSS1544,TSS1545,TSS1546,TSS1547,TSS1548,TSS1549	chr10:21882183-21999902	33.5802	27.4514	36.2655	32.4324	28.4628	32.0739	27.4995	29.3454	26.5433	24.6371	23.8009	24.9938	0.116795
XLOC_006821	Dnajc15	TSS7595	chr14:77826216-77874917	43.5419	64.1005	60.9699	56.2041	62.6996	59.066	54.4567	58.7408	44.4417	69.2386	65.4963	59.7255	0.116859
XLOC_015981	Tmem150cos	TSS17964	chr5:100077872-100159808	0.0385564	0.0439849	0.0525619	0.0450344	0.0275106	0.0114881	0.0243679	0.0211222	0.0303647	0	0.0209055	0.0170901	0.116897
XLOC_018120	Mical3	TSS20346,TSS20347	chr6:120931545-121131022	5.79637	4.34037	3.97645	4.7044	4.05813	3.78508	4.31653	4.05325	5.94705	4.94272	4.28171	5.05716	0.116908
XLOC_013730	Ndufc1	TSS15414	chr3:51405478-51408955	147.543	215.52	216.89	193.318	205.734	202.301	183.977	197.337	144.422	198.996	205.279	182.899	0.116934
XLOC_004202	Cygb	TSS4696	chr11:116645594-116654313	8.10796	6.57768	5.82321	6.83628	7.4839	8.4391	7.31916	7.74739	8.60002	8.19794	8.30231	8.36676	0.117033
XLOC_011670	Wdr76	TSS13102	chr2:121506722-121544859	9.73117	10.436	11.6094	10.5922	9.48817	8.9566	11.3144	9.91972	9.3276	8.226	9.96837	9.17399	0.117064
XLOC_001450	Cd24a	TSS1624	chr10:43579168-43584265	393.267	492.936	501.651	462.618	469.769	457.901	481.225	469.632	418.624	498.266	532.056	482.982	0.117067
XLOC_012345	Scn9a	TSS13866	chr2:66440879-66634962	0.220563	0.210263	0.320605	0.250477	0.10838	0.168733	0.245714	0.174276	0.179877	0.160212	0.193836	0.177975	0.117116
XLOC_002042	Aim1	TSS2304	chr10:43950306-44004846	4.48987	4.0106	3.07069	3.85705	4.26776	3.85155	3.30743	3.80891	4.99787	4.13443	3.75133	4.29454	0.117138
XLOC_004211	Socs3	TSS4705	chr11:117966086-117969366	5.17678	5.68437	4.50094	5.1207	6.12099	6.38591	5.39905	5.96865	5.9847	5.90772	5.67269	5.85504	0.117156
XLOC_016637	Ccni	TSS18704	chr5:93181932-93206495	109.989	93.4265	90.2923	97.9026	103.408	97.0094	97.0427	99.1534	115.781	115.516	100.934	110.744	0.117196
XLOC_021294	Galntl6	TSS23866	chr8:57774051-58911627	0.354954	0.289279	0.329167	0.324467	0.247308	0.27465	0.196257	0.239405	0.268164	0.269278	0.21706	0.251501	0.117329
XLOC_001052	Tmem183a	TSS1184	chr1:134346096-134361999	30.3904	33.8425	38.8834	34.3721	34.3628	33.9238	36.5288	34.9385	29.8923	31.0129	36.6134	32.5062	0.117382
XLOC_015773	Uvssa	TSS17733	chr5:33378695-33419754	3.88082	2.63465	3.85632	3.45726	2.59395	3.13777	3.75665	3.16279	3.37454	2.19545	2.52957	2.69985	0.117435
XLOC_008151	Zc3h7a	TSS9110	chr16:11136593-11176393	17.4447	16.7182	25.1781	19.7803	19.3078	17.8697	21.1183	19.4319	15.6577	12.2963	17.2678	15.0739	0.117478
XLOC_003892	Dgke	TSS4362	chr11:89037581-89060748	4.44008	3.7837	4.41899	4.21426	3.5046	3.60298	4.20914	3.77224	4.24867	3.3105	3.57141	3.71019	0.117599
XLOC_018598	Lgals7	TSS20883	chr7:28864385-28866284	1.47858	1.36327	1.87729	1.57305	2.01001	2.55271	1.81985	2.12752	2.16144	2.16426	2.01597	2.11389	0.117636
XLOC_020224	Ascl3	TSS22678	chr7:109727464-109731732	0.0581144	0	0.029763	0.0292925	0.10431	0.0281134	0.0555397	0.0626544	0.0901552	0.106432	0.19278	0.129789	0.117782
XLOC_004182	Caskin2	TSS4675	chr11:115799351-115813592	16.3342	12.6563	11.0634	13.3513	12.7581	11.9955	11.5751	12.1096	16.8837	13.3141	12.7589	14.3189	0.117854
XLOC_012903	Scand1	TSS14478	chr2:156311845-156375638	32.491	44.6641	48.2986	41.8179	74.868	46.1245	43.9998	54.9974	43.8295	52.8498	75.4969	57.3921	0.117964
XLOC_005301	Secisbp2	TSS5919	chr13:51651707-51684044	8.87284	6.49049	8.04845	7.80393	8.05759	8.44513	7.50025	8.00099	8.22925	6.13631	6.69839	7.02132	0.118064
XLOC_000425	Cacna1s	TSS486	chr1:136052900-136119822	0.0510459	0.0275674	0.0105403	0.0297179	0.0176271	0.0216516	0.189518	0.0762656	0.0573955	0.0421879	0.0377781	0.0457872	0.118071
XLOC_001208	Klhdc9	TSS1353	chr1:171358448-171360798	1.33132	1.61395	1.58223	1.50917	1.2112	1.61709	1.18007	1.33612	1.13789	0.937694	1.28631	1.12063	0.118108
XLOC_000161	Ino80dos	TSS188,TSS189	chr1:63114470-63176822	1.11263	0.990796	1.437	1.18014	1.08127	1.04682	1.34483	1.15764	0.885796	0.771733	0.807519	0.821683	0.118147
XLOC_020380	Fam196a	TSS22858	chr7:134670686-135173647	0.169188	0.207629	0.124409	0.167075	0.213654	0.195588	0.206067	0.205103	0.263112	0.235456	0.164087	0.220885	0.118167
XLOC_008968	Treml4	TSS10024	chr17:48264294-48275358	0.172465	0.170466	0.216268	0.1864	0.215256	0.380005	0.18124	0.258834	0.185467	0.195873	0.26771	0.21635	0.118198
XLOC_015868	Slc30a9	TSS17842	chr5:67306956-67356145	29.1911	34.4578	35.8606	33.1698	31.392	28.7153	31.1113	30.4062	28.5989	31.1229	32.494	30.7386	0.11822
XLOC_017055	D830026I12Rik	TSS19153,TSS19154	chr6:17197750-17205695	0.22232	0.394396	0.252079	0.289598	0.228961	0.140656	0.240951	0.203523	0.0921226	0.135764	0.188061	0.138649	0.118347
XLOC_010812	Dtx4	TSS12115	chr19:12466335-12501996	6.46785	5.80314	4.48241	5.58447	5.70988	5.86904	5.66717	5.7487	6.67008	6.81312	5.66549	6.3829	0.118395
XLOC_007515	Elfn2	TSS8395	chr15:78670006-78718113	0.0435348	0.0567617	0.0566912	0.0523292	0.0450556	0.0588485	0.0149227	0.0396089	0.0512346	0.0932217	0.101385	0.0819471	0.118421
XLOC_010244	Cpt1a	TSS11485	chr19:3323300-3385733	22.9531	17.5083	16.8403	19.1006	16.4524	22.3962	15.563	18.1372	22.2388	17.3479	15.9226	18.5031	0.118485
XLOC_006957	Kcns2	TSS7753,TSS7754	chr15:34837354-34843407	0.0512586	0.0411748	0.0563201	0.0495845	0.0395869	0.0848741	0.0585309	0.0609973	0.077898	0.0644945	0.0608572	0.0677499	0.118521
XLOC_002287	Plxnc1	TSS2564	chr10:94790865-94944578	2.62347	2.61781	2.35206	2.53111	2.30422	2.39268	2.58787	2.42826	2.75109	2.64864	2.52458	2.64144	0.118592
XLOC_007607	Alg12	TSS8502	chr15:88805242-88819318	5.90288	6.44965	7.28477	6.54577	7.00572	6.99926	6.57943	6.86147	5.50475	5.89183	5.94968	5.78209	0.118597
XLOC_007576	Nfam1	TSS8464,TSS8465,TSS8466	chr15:82996735-83033397	1.17098	1.12625	0.899896	1.06571	1.06226	1.26458	1.16184	1.16289	1.33535	1.7565	1.20011	1.43065	0.118639
XLOC_011257	Dpm2	TSS12620	chr2:32570857-32573571	46.8822	59.4386	58.4354	54.9187	63.5143	63.021	56.483	61.0061	46.2824	56.4118	56.5092	53.0678	0.118654
XLOC_005541	Edaradd	TSS6183	chr13:12471208-12520450	0.678319	0.757743	0.791287	0.74245	0.636635	0.688882	0.816388	0.713968	0.781025	0.829833	0.810203	0.80702	0.11867
XLOC_014857	Gpr153	TSS16695	chr4:152274361-152285337	11.4554	9.33797	8.50225	9.76521	10.5715	10.4824	10.1855	10.4131	12.3689	13.5209	10.8869	12.2589	0.118676
XLOC_006832	Pcdh8	TSS7608	chr14:79766771-79771312	1.26979	0.930161	0.624236	0.941396	1.15515	0.897846	1.00807	1.02036	1.63201	1.12336	1.37565	1.37701	0.118825
XLOC_004889	Rplp2-ps1,Wdr89	TSS5459,TSS5460	chr12:75630593-75669537	21.1971	21.6015	23.9329	22.2438	23.1047	23.5493	22.4485	23.0342	22.7821	23.4968	24.255	23.5113	0.118917
XLOC_009230	Snora78	TSS10308	chr17:24719530-24719965	2.68561	8.62479	1.22057	4.17699	7.32394	3.54429	5.12625	5.33149	1.08333	4.6567	0	1.91334	0.11894
XLOC_003469	Rhbdf1	TSS3884	chr11:32209584-32222293	20.3379	16.838	16.4558	17.8772	19.5084	20.4829	15.2066	18.3993	19.6102	16.6472	15.4167	17.2247	0.11897
XLOC_016489	Slc2a9	TSS18530,TSS18531,TSS18532	chr5:38349272-38502152	0.96951	0.833711	1.00251	0.935244	0.814142	0.843482	0.946663	0.868096	0.799433	0.793714	0.775696	0.789614	0.11899
XLOC_011716	Slc20a1	TSS13158	chr2:129198772-129211612	20.9392	24.1093	32.5791	25.8759	24.217	24.6056	31.0466	26.6231	19.5239	16.1469	24.3318	20.0009	0.119039
XLOC_022936	Cmtm8	TSS25660	chr9:114789344-114844152	13.7155	15.0314	14.546	14.431	15.3526	14.6195	12.4839	14.152	10.874	12.4748	14.0663	12.4717	0.119091
XLOC_012911	Soga1	TSS14486	chr2:157010441-157079265	15.2704	11.1242	8.46571	11.6201	8.85582	9.11334	10.7055	9.55822	16.6489	11.6544	10.8959	13.0664	0.119115
XLOC_009416	H2-T23	TSS10520	chr17:35994503-36038174	1.36045	1.82269	1.32495	1.5027	1.41003	2.90662	1.37396	1.89687	1.64781	1.92934	1.42103	1.66606	0.119124
XLOC_013574	Adh6a	TSS15245	chr3:138313285-138331134	0.0672191	0.0472404	0.110699	0.0750528	0.118617	0.0867287	0.0769724	0.094106	0.0421702	0.037461	0.0661755	0.0486022	0.119198
XLOC_016130	P2rx7	TSS18132,TSS18133	chr5:122643910-122691432	0.502198	0.612329	0.435485	0.516671	0.585486	0.599117	0.514177	0.56626	0.633951	0.668118	0.679559	0.660543	0.119206
XLOC_012062	Rtel1	TSS13543,TSS13544	chr2:181319723-181356616	12.3062	12.3669	13.2615	12.6449	12.4017	12.4407	13.216	12.6861	11.9411	10.1969	11.3317	11.1566	0.119248
XLOC_013130	Zfp639	TSS14734	chr3:32510549-32520833	19.5638	23.8319	28.137	23.8442	24.6657	23.3813	23.2575	23.7682	18.7792	19.3546	23.5622	20.5653	0.119375
XLOC_010144	Gm4841	TSS11375	chr18:60268300-60273267	0.0106908	0	0.0164611	0.00905063	0.028292	0.0283758	0.0202491	0.025639	0.0169573	0.0305654	0.0349308	0.0274845	0.119411
XLOC_002580	Atp10b	TSS2885	chr11:43149876-43262286	0.753394	0.553261	0.586496	0.63105	0.623095	0.721075	0.697193	0.680454	0.84434	0.865736	0.719002	0.809693	0.119428
XLOC_010770	Tmem216	TSS12070,TSS12071	chr19:10550460-10556238	17.5769	22.4082	22.4608	20.8153	23.2201	20.1136	19.8483	21.0607	16.8518	19.4516	20.9793	19.0942	0.119506
XLOC_000210	Ankzf1	TSS244	chr1:75192159-75210778	8.58427	8.47266	8.73314	8.59669	10.0888	10.1315	8.22664	9.48231	8.23171	7.43637	8.35673	8.00827	0.119529
XLOC_012734	Cep152	TSS14288	chr2:125563087-125625113	4.59302	4.15207	5.26827	4.67112	4.42498	3.8951	5.15294	4.49101	4.33704	3.69368	4.29115	4.10729	0.119592
XLOC_008924	Adgrf5	TSS9968	chr17:43389465-43459557	8.13834	7.26671	10.078	8.49435	6.71214	6.77714	8.92952	7.47293	7.48823	5.07082	6.69609	6.41838	0.119643
XLOC_003382	Ewsr1	TSS3786	chr11:5069686-5099088	211.131	202.917	244.505	219.518	215.744	218.639	235.946	223.443	202.866	153.408	199.467	185.247	0.119805
XLOC_013279	Mex3a	TSS14905	chr3:88532394-88541394	44.592	36.7299	31.735	37.6856	32.3499	31.0241	37.8189	33.731	47.2378	38.2412	37.4472	40.9754	0.119866
XLOC_016227	Ufsp1	TSS18241	chr5:137294668-137295664	3.43775	4.75661	4.31048	4.16828	4.88151	4.79388	4.70682	4.79407	3.05316	3.66767	3.931	3.55061	0.119918
XLOC_008795	H2-DMb2	TSS9826	chr17:34145415-34151095	6.20047	6.43032	6.17627	6.26902	6.76037	7.27524	6.21842	6.75134	5.96486	5.88972	6.02413	5.95957	0.119927
XLOC_003122	Erbb2	TSS3483	chr11:98412483-98438988	24.829	20.8577	14.8776	20.1881	19.8305	20.1956	17.7674	19.2645	26.3923	25.4146	22.4944	24.7671	0.119992
XLOC_010853	Fam122a	TSS12164	chr19:24294795-24555827	13.126	12.2159	10.6004	11.9808	14.8083	14.34	11.9471	13.6985	13.6743	14.1488	13.5171	13.7801	0.12007
XLOC_001875	Rnf41	TSS2124	chr10:128411615-128441441	14.9902	15.6591	16.2714	15.6402	15.6152	15.5814	16.5154	15.904	14.9161	15.2282	15.8356	15.3266	0.120118
XLOC_017976	Gm11128	TSS20174	chr6:85808050-85809877	0.0551258	0.0237626	0.0281899	0.0356928	0.0594777	0.0246933	0.0130673	0.0324128	0.0214501	0	0.0221437	0.0145313	0.12012
XLOC_006287	Kcnrg	TSS6999	chr14:61598225-61682373	0.22422	0.226419	0.347501	0.266047	0.185584	0.137263	0.135329	0.152725	0.170248	0.166103	0.184622	0.173658	0.120179
XLOC_016579	Hopx	TSS18638,TSS18639	chr5:77086985-77115123	13.3141	14.0882	14.8567	14.0863	14.8358	15.6702	13.6865	14.7308	10.608	13.5009	13.3356	12.4815	0.120189
XLOC_016391	Pus7	TSS18423,TSS18424	chr5:23740164-23783711	12.8529	12.6112	13.8365	13.1002	12.7033	11.52	13.5494	12.5909	12.6769	11.6878	12.7734	12.3794	0.120199
XLOC_004179	Mif4gd	TSS4671,TSS4672	chr11:115607918-115612969	16.875	17.1023	17.6176	17.1983	19.7736	20.0674	15.5317	18.4576	15.9486	15.6367	17.332	16.3058	0.120243
XLOC_014235	A530072M11Rik	TSS15984	chr4:16164109-16266225	0.111118	0.148011	0.200612	0.153247	0.1403	0.171538	0.144953	0.152264	0.0869002	0.118591	0.124358	0.10995	0.120264
XLOC_004064	Dusp3	TSS4545	chr11:101971143-101984791	12.951	12.2268	12.47	12.5493	11.1703	11.505	11.1126	11.2626	11.4609	11.9805	11.1673	11.5362	0.120275
XLOC_001560	Zfp280b	TSS1755	chr10:76032611-76042969	10.3326	9.91785	9.82518	10.0252	9.38445	9.16096	10.346	9.63047	10.0835	9.8312	9.73739	9.88403	0.120291
XLOC_023442	Htr2c	TSS26233	chrX:146962512-147197277	0.00399643	0	0.00412175	0.00270606	0.00825562	0	0	0.00275187	0.0126176	0.00380969	0.00649506	0.00764078	0.120624
XLOC_017604	2810454H06Rik	TSS19765	chr6:134897960-134900785	0.864815	0.639689	1.15545	0.886651	0.847547	0.929481	0.925673	0.9009	0.637696	0.573465	0.805689	0.672283	0.120688
XLOC_007146	Parvb	TSS7965	chr15:84232042-84315609	9.60624	7.03404	5.55796	7.39941	6.24601	6.14166	6.25505	6.21424	9.89215	8.77681	7.04446	8.57114	0.120821
XLOC_003903	Nme1	TSS4374	chr11:93958924-93968521	127.879	191.736	176.799	165.471	190.974	169.49	172.545	177.67	131.004	210.82	193.889	178.571	0.12083
XLOC_023058	Nyx	TSS25793	chrX:13467671-13489313	0.0843426	0.0989624	0.0920521	0.0917857	0.0493754	0.0720011	0.0693627	0.0635797	0.0217879	0.0882333	0.0452975	0.0517729	0.120842
XLOC_010249	Unc93b1	TSS11491	chr19:3935185-3949340	7.29399	7.38687	7.73336	7.47141	8.22362	8.62139	7.45118	8.09873	7.20785	6.86073	7.27778	7.11545	0.120854
XLOC_009256	Fam195a	TSS10339	chr17:25863697-25868738	13.5818	16.1507	16.8187	15.5171	16.1431	16.4661	12.4699	15.0264	10.1102	15.5425	14.3209	13.3245	0.120896
XLOC_019837	Saa3	TSS22257	chr7:46711997-46715676	0.0409415	0	0	0.0136472	0.0473556	0.425836	0.232498	0.23523	0.0636234	0.111281	0.0661808	0.0803617	0.120903
XLOC_010278	Yif1a	TSS11527	chr19:5088537-5098521	25.3965	32.3109	32.742	30.1498	33.4071	35.5053	29.6827	32.865	24.7525	28.8672	30.4849	28.0349	0.121021
XLOC_017974	Cml3	TSS20172	chr6:85760630-85765744	0	0.0163576	0.00966367	0.00867376	0.0102644	0.008498	0.0179099	0.0122241	0.00732818	0.0175986	0.0152469	0.0133912	0.121026
XLOC_005821	Fancc	TSS6488	chr13:62964892-63431745	7.56726	6.89236	7.69533	7.38498	7.97001	8.02233	7.78302	7.92512	7.34714	6.12928	7.37459	6.95034	0.121054
XLOC_003492	Gabra1	TSS3909	chr11:42130939-42182930	0.473793	0.698738	0.622562	0.598364	0.319136	0.324211	0.53294	0.392096	0.433939	0.461859	0.44016	0.445319	0.12112
XLOC_015935	Afm	TSS17914	chr5:90518948-90553544	4.3291	5.30512	6.351	5.32841	4.8871	4.60835	3.73398	4.40981	3.15369	4.71053	3.94295	3.93572	0.12117
XLOC_003909	Epn3	TSS4380	chr11:94489598-94499974	9.27481	7.03693	6.23139	7.51438	7.55395	8.21258	5.92105	7.22919	9.58626	8.6022	8.12946	8.77264	0.121172
XLOC_006778	Slc25a37	TSS7539	chr14:69241850-69285103	10.3616	9.04995	12.8385	10.75	10.774	17.5285	11.5311	13.2779	9.59216	7.17841	9.37863	8.7164	0.121212
XLOC_011765	Sptlc3	TSS13216	chr2:139493919-139637674	0.176156	0.177265	0.198356	0.183926	0.251064	0.215585	0.253254	0.239968	0.220274	0.288747	0.232469	0.247163	0.121313
XLOC_019473	Arhgap35	TSS21858	chr7:16494472-16614993	23.2489	19.7355	15.8562	19.6135	16.6807	17.275	19.4424	17.7994	24.2603	21.1033	19.2372	21.5336	0.121321
XLOC_000381	Slc41a1	TSS436	chr1:131828011-131848864	9.37963	8.45775	7.97466	8.60401	8.59473	8.61317	8.74472	8.65087	9.53456	8.69331	8.52438	8.91742	0.121357
XLOC_007982	Spice1	TSS8934	chr16:44347400-44388492	6.52847	6.60262	8.01422	7.04844	7.59807	6.63379	7.36452	7.19879	6.31357	5.30624	6.73784	6.11922	0.121437
XLOC_022923	Stac	TSS25642	chr9:111561433-111690216	0.802616	0.688659	0.72318	0.738152	0.746792	0.951939	0.601419	0.766717	0.55144	0.647981	0.504127	0.567849	0.121454
XLOC_023943	Morc4	TSS26803	chrX:139821634-139871654	5.26311	5.23214	5.25058	5.24861	4.90168	5.06998	5.31755	5.0964	5.09565	4.46949	4.83403	4.79972	0.121456
XLOC_011678	Duoxa2	TSS13111	chr2:122298899-122302885	0.0547687	0.0737972	0.028018	0.0521946	0.091969	0	0.013057	0.0350087	0.0211256	0.0378255	0.0221596	0.0270369	0.121479
XLOC_010165	Fbxo38	TSS11397	chr18:62504058-62548743	17.8175	17.683	20.5326	18.6777	17.0523	16.2322	19.9787	17.7544	17.3339	15.3083	17.5873	16.7432	0.121509
XLOC_019945	Polg	TSS22375	chr7:79392337-79466273	16.422	13.4019	11.9457	13.9232	14.4577	14.0768	13.0172	13.8506	16.9272	15.9653	13.5096	15.4674	0.12165
XLOC_016022	Fgfrl1	TSS18012	chr5:108694228-108706950	21.7461	18.3638	15.1211	18.4103	19.4044	16.9362	18.0814	18.1407	22.2498	20.9968	18.2333	20.4933	0.121671
XLOC_005951	Naip6,Naip7	TSS6628,TSS6629	chr13:100281120-100317688	0.289113	0.263528	0.413389	0.32201	0.206284	0.212674	0.356119	0.258359	0.252817	0.14923	0.227648	0.209898	0.121704
XLOC_020083	Trim68	TSS22530	chr7:102677584-102687327	4.71337	5.01606	5.91513	5.21485	5.67271	5.30933	5.55788	5.51331	4.31183	3.40413	5.13999	4.28532	0.121722
XLOC_014644	AU040320	TSS16447,TSS16448	chr4:126753554-126967923	11.2713	9.72052	7.26193	9.41792	8.89054	8.87375	7.62954	8.46461	11.4902	11.0562	8.32061	10.289	0.121973
XLOC_011675	Trim69	TSS13108	chr2:122120107-122186189	0.0630917	0.0318503	0.0558592	0.0502671	0.0812039	0.0586698	0.0774496	0.0724411	0.0283732	0.0252667	0.0149186	0.0228528	0.122019
XLOC_003866	2610027K06Rik	TSS4331	chr11:85353163-85832388	0.971139	0.959011	1.30723	1.07913	1.15715	1.23655	1.13565	1.17645	0.905067	0.712728	0.940977	0.852924	0.12208
XLOC_009335	Cyp4f13	TSS10427	chr17:32924687-32947361	2.75551	2.73041	3.22297	2.90296	2.37168	3.24242	2.90244	2.83885	2.65294	2.23876	2.59762	2.49644	0.122114
XLOC_010932	Pyroxd2	TSS12254	chr19:42725857-42752775	3.51098	2.7008	3.00637	3.07272	2.72568	3.32979	2.57511	2.87686	3.02862	2.57032	2.28549	2.62814	0.122114
XLOC_011651	Tyro3	TSS13077,TSS13078	chr2:119797739-119818103	11.1298	10.2144	8.12852	9.82424	9.77128	10.1114	9.12649	9.66972	11.4171	11.8941	9.90988	11.0737	0.122131
XLOC_008719	Uhrf1bp1	TSS9742	chr17:27856506-27900040	8.92122	7.41466	6.34292	7.5596	7.17058	7.00193	7.41765	7.19672	9.01946	7.93357	6.95507	7.96937	0.122139
XLOC_011208	Rapgef1	TSS12564	chr2:29619719-29740363	27.7055	22.7308	17.2275	22.5546	20.9608	21.0788	20.4357	20.8251	28.8134	25.2943	22.1151	25.4076	0.122155
XLOC_016565	Lrrc66	TSS18621	chr5:73606641-73632421	0.0902522	0.0420655	0.0782482	0.0701886	0.0482362	0.0440189	0.0180373	0.0367641	0.0296641	0.0308128	0.00778878	0.0227552	0.122309
XLOC_008345	Tagln3	TSS9324	chr16:45711229-45724531	2.56222	2.88203	3.13303	2.85909	3.20097	3.75241	3.90741	3.62026	2.39358	2.67766	3.10015	2.7238	0.122311
XLOC_020966	Zfp90	TSS23505	chr8:106415338-106425889	8.78644	9.35154	11.2267	9.78823	10.6599	10.3304	10.3862	10.4588	8.46836	7.35815	9.50456	8.44369	0.122332
XLOC_000895	Pax3	TSS1005	chr1:78101266-78197136	0.00992894	0.00872561	0	0.00621818	0.0272744	0.0227096	0.0329398	0.0276413	0.0543115	0.015985	0.0347984	0.0350316	0.122346
XLOC_008041	Mir99ahg	TSS8995	chr16:77329327-77558428	0.238929	0.285609	0.413925	0.312821	0.294218	0.331084	0.447357	0.357553	0.167222	0.163532	0.389269	0.240008	0.122425
XLOC_003003	Lhx1os	TSS3351	chr11:84525659-84535831	10.1762	11.9952	11.1192	11.0969	11.5961	12.8072	9.95249	11.4519	9.18427	8.60587	9.73509	9.17508	0.122438
XLOC_004706	Pacs2	TSS5260	chr12:113014507-113074401	22.4247	17.4834	15.2634	18.3905	16.508	17.1743	16.5893	16.7572	22.8247	19.1263	17.5811	19.844	0.122468
XLOC_015213	Ttc4	TSS17092,TSS17093	chr4:106661807-106678944	27.724	30.8317	34.4969	31.0175	33.6684	31.0496	30.5474	31.7551	27.3084	28.3774	31.9073	29.1977	0.122478
XLOC_003598	Obscn	TSS4026	chr11:58994255-59136375	0.0478852	0.036269	0.0437777	0.042644	0.0412617	0.0526309	0.104625	0.0661725	0.0501711	0.0422375	0.0545307	0.0489798	0.122718
XLOC_000521	Aldh9a1	TSS591	chr1:167349990-167368530	20.8369	19.0236	18.2013	19.3539	19.2654	23.6066	18.1241	20.332	21.3356	20.9305	19.0662	20.4441	0.122754
XLOC_012892	Edem2	TSS14465	chr2:155701672-155729475	14.0716	13.0734	10.4054	12.5168	13.2649	15.8444	11.3787	13.496	14.5477	15.2784	13.2992	14.3751	0.122779
XLOC_019401	2810047C21Rik1	TSS21777	chr7:8086046-8093037	0.347834	0.29797	0.302847	0.316217	0.330384	0.504765	0.45377	0.42964	0.391125	0.322592	0.311819	0.341845	0.12282
XLOC_001292	Tgfb2	TSS1442	chr1:186623185-186705992	4.62334	4.85269	4.6521	4.70938	3.89086	4.19707	4.78065	4.28953	4.54338	4.47208	4.43866	4.48471	0.122843
XLOC_005322	Rgs14	TSS5941	chr13:55369731-55384687	0.581065	0.596969	0.430018	0.536017	0.597327	0.647994	0.47347	0.57293	0.563067	0.497645	0.364554	0.475089	0.122843
XLOC_010595	Cfap58	TSS11870	chr19:47937711-48035379	0.0484423	0.0889198	0.066835	0.0680657	0.0392243	0.0241128	0.0424615	0.0352662	0.041513	0.0555397	0.0479072	0.04832	0.122919
XLOC_005720	Phf2	TSS6377	chr13:48801749-48870885	24.5571	18.183	13.5853	18.7751	16.576	14.3736	17.0897	16.0131	25.7987	20.8194	18.8567	21.8249	0.123001
XLOC_002973	Ccl11	TSS3319	chr11:82057831-82062955	5.48146	7.73217	6.64051	6.61805	6.90049	8.47219	7.24928	7.54065	5.9826	8.46562	6.76922	7.07248	0.123088
XLOC_002398	Il23a	TSS2681	chr10:128296139-128298084	0.106353	0.138177	0.230505	0.158345	0.162864	0.146384	0.0753056	0.128185	0.082823	0.0857872	0.128094	0.0989014	0.123119
XLOC_009878	Prrc1	TSS11069	chr18:57354732-57392719	22.364	15.8156	15.1995	17.793	16.511	17.5472	18.3421	17.4668	22.7905	18.0614	17.8948	19.5822	0.123129
XLOC_009923	Pmaip1	TSS11117	chr18:66458603-66465558	1.21813	1.27747	1.29694	1.26418	1.48009	1.3105	1.62756	1.47272	1.63635	1.61049	2.38031	1.87572	0.12324
XLOC_002138	Col6a2	TSS2405	chr10:76595755-76623404	39.2815	28.4731	25.893	31.2159	31.2117	43.0424	33.9665	36.0735	40.9758	38.6696	33.362	37.6691	0.123511
XLOC_016020	Tmem175	TSS18010	chr5:108629809-108685446	7.04756	9.21306	9.44064	8.56709	9.63697	8.97852	8.62305	9.07951	6.81246	7.71582	8.18873	7.57234	0.123523
XLOC_001983	Akap7	TSS2241	chr10:25169089-25299163	7.15006	6.68266	7.44344	7.09205	6.48982	6.6021	6.9535	6.68181	6.67146	6.1125	5.9251	6.23635	0.123529
XLOC_011966	Cd40	TSS13433	chr2:165055635-165071654	2.50786	2.83413	2.65222	2.66474	2.20909	2.67396	2.40546	2.4295	2.39294	2.4147	2.47203	2.42656	0.123636
XLOC_009877	Megf10	TSS11068	chr18:57133089-57297467	0.660219	0.552458	0.484907	0.565861	0.577858	0.642532	0.710187	0.643526	0.650571	0.524518	0.436831	0.537307	0.123643
XLOC_008869	Gm6623	TSS9910	chr17:36178776-36181364	0.0147736	0.0256084	0.0378031	0.0260617	0.0156811	0.0394243	0	0.0183685	0.00581379	0.00695726	0	0.00425702	0.123647
XLOC_020424	Ano9	TSS22906	chr7:141101218-141117806	1.6225	1.07993	1.61436	1.43893	1.67429	1.49102	1.20948	1.45826	1.46834	0.799681	1.00737	1.0918	0.123675
XLOC_022262	Kif9	TSS24904	chr9:110476957-110525174	0.410877	0.56237	0.48078	0.484676	0.446913	0.394942	0.472392	0.438082	0.355845	0.373536	0.404472	0.377951	0.12381
XLOC_004310	Ntsr2	TSS4816	chr12:16653469-16660236	0.127447	0.0858367	0.113817	0.109034	0.324817	0.251497	0.209832	0.262049	0.193712	0.100393	0.202793	0.165633	0.123859
XLOC_006437	Gm3500	TSS7160	chr14:5365791-5389074	0.0225457	0.026177	0.0155161	0.0214129	0.024725	0.0413832	0.00715901	0.0244224	0.00600339	0.0071383	0.0125662	0.0085693	0.12395
XLOC_009907	1500015A07Rik	TSS11100	chr18:61726389-61728253	3.49666	4.83696	6.10005	4.81122	5.16955	5.10724	5.19546	5.15742	2.7989	2.16482	4.90254	3.28875	0.123976
XLOC_006590	Gch1	TSS7328	chr14:47153894-47189402	0.511841	0.62078	0.48208	0.538234	0.734357	1.10534	0.668347	0.836015	0.755306	0.65942	0.723625	0.712784	0.124004
XLOC_009257	Wfikkn1	TSS10340	chr17:25877627-25880858	0.391236	0.323491	0.246593	0.32044	0.385248	0.274509	0.325923	0.32856	0.303659	0.205009	0.227201	0.24529	0.124099
XLOC_020365	2310057M21Rik	TSS22837	chr7:131342717-131362698	6.99927	7.25027	9.04062	7.76339	8.1663	7.08513	8.00881	7.75341	6.79526	6.37531	7.81822	6.99626	0.124157
XLOC_022188	Abhd14b	TSS24822	chr9:106448639-106452918	18.6109	16.5572	15.8228	16.997	18.2328	22.9483	12.6454	17.9422	15.8973	14.8868	15.3109	15.365	0.124163
XLOC_016970	Ocm	TSS19062	chr5:144019806-144050609	1.74762	2.44561	2.42748	2.2069	3.1933	2.37331	2.25947	2.60869	2.00675	3.36388	3.85744	3.07602	0.12431
XLOC_015504	Clcnka	TSS17425,TSS17426	chr4:141384610-141398706	3.2415	2.11979	2.23142	2.5309	2.08332	2.79818	1.47168	2.11773	2.11554	1.94439	1.14569	1.73521	0.124384
XLOC_012231	Fam78a	TSS13735	chr2:32066884-32083705	1.26398	1.12289	1.01489	1.13392	1.01851	1.20046	1.0693	1.09609	1.11338	0.979768	0.991574	1.02824	0.124471
XLOC_021895	Tmprss13	TSS24507	chr9:45318265-45347580	0.115592	0.0708677	0.0826565	0.0897054	0.139411	0.170425	0.114657	0.141498	0.249643	0.260253	0.114344	0.20808	0.124476
XLOC_001511	Sar1a	TSS1694	chr10:61680320-61693297	96.7351	118.892	119.931	111.853	109.15	105.142	112.692	108.995	95.6384	112.327	115.302	107.756	0.124743
XLOC_001774	Ppfia2	TSS2007	chr10:106470309-106933468	0.130324	0.131004	0.132834	0.131387	0.130584	0.190276	0.156432	0.159097	0.164124	0.173561	0.139478	0.159054	0.124754
XLOC_004732	Fam228a	TSS5286	chr12:4593007-4738383	0.215636	0.117565	0.30207	0.211757	0.191197	0.210827	0.187927	0.19665	0.128949	0.0528267	0.0826219	0.0881325	0.124844
XLOC_010986	Smndc1	TSS12313	chr19:53379213-53390573	32.4477	30.4875	30.4591	31.1314	31.9923	28.7672	30.6133	30.4576	33.2214	32.7406	31.2247	32.3956	0.124967
XLOC_019362	Zfp579	TSS21732	chr7:4992851-4996101	14.4469	10.7908	13.2056	12.8144	15.0833	14.8157	11.1249	13.6746	14.2907	9.82577	12.1802	12.0989	0.125199
XLOC_013966	Gm15441	TSS15677	chr3:96555767-96566801	0.600113	0.620376	0.656859	0.625783	0.515694	0.875834	0.58716	0.659563	0.477985	0.387026	0.605928	0.490313	0.125313
XLOC_010164	Adrb2	TSS11396	chr18:62177712-62179981	0.59405	0.668785	0.640319	0.634385	0.588357	0.943307	0.592169	0.707944	0.400417	0.631254	0.397199	0.47629	0.125332
XLOC_004564	Tmem251	TSS5103	chr12:102739829-102757810	10.39	14.0312	13.3157	12.579	14.9354	12.6381	12.631	13.4015	11.1016	15.0123	13.4747	13.1962	0.125411
XLOC_008329	Gm19522	TSS9307	chr16:42884369-43619123	0	0.0370682	0.0375534	0.0248739	0.0299641	0.0252011	0.0346454	0.0299369	0.0288701	0.042091	0.0708506	0.0472706	0.125426
XLOC_016833	Mphosph9	TSS18917	chr5:124250958-124327972	6.04321	5.27657	7.04616	6.12198	5.36362	5.24069	7.09822	5.90084	5.71946	4.35849	5.42907	5.16901	0.125512
XLOC_004685	Snora28	TSS5239	chr12:111538100-111546753	11.3828	26.4833	5.10221	14.3228	12.6751	10.2052	0	7.62677	5.0356	9.75662	0	4.93074	0.125583
XLOC_007930	Rpl35a	TSS8878	chr16:33056452-33060188	772.451	1018.3	1038.94	943.23	1087.72	1115.88	966.673	1056.76	805.246	1073.19	1164.06	1014.17	0.125601
XLOC_015707	Agap3	TSS17659	chr5:24452176-24502047	25.4925	21.666	18.2748	21.8111	23.0608	21.9022	20.1502	21.7044	26.1838	23.8695	21.9382	23.9972	0.125662
XLOC_018932	Gdpd5	TSS21254	chr7:99381548-99460984	8.01395	6.39755	5.81306	6.74152	6.36133	6.83197	6.61647	6.60326	8.19189	7.09467	6.85431	7.38029	0.125831
XLOC_019983	Mesdc1	TSS22416	chr7:83880494-83884341	22.1856	18.9987	17.2091	19.4645	18.7613	18.519	18.0985	18.4596	23.0726	24.6437	21.465	23.0604	0.125838
XLOC_011772	Pcsk2	TSS13223	chr2:143535475-143816282	1.43424	1.27525	1.28376	1.33108	1.27874	1.46702	1.26974	1.3385	1.39479	1.12213	1.05372	1.19021	0.125915
XLOC_012699	Vps39	TSS14251	chr2:120316460-120353133	10.7492	11.2084	12.1395	11.3657	10.8875	10.2607	11.5798	10.9093	10.4739	9.3766	10.6038	10.1514	0.125926
XLOC_023241	Taz	TSS25997	chrX:74282717-74290151	19.3764	20.8661	22.3811	20.8745	22.9681	21.7063	20.2453	21.6399	18.8507	17.4734	19.775	18.6997	0.126061
XLOC_011939	Wisp2	TSS13402	chr2:163820833-163833147	0.145636	0.176169	0.102247	0.141351	0.0981423	0.131286	0.147064	0.125497	0.102648	0.101695	0.0877009	0.097348	0.126096
XLOC_013007	Ctcfl	TSS14600	chr2:173093608-173119525	0.0157382	0.0284762	0.0216248	0.0219464	0.00608003	0.00997071	0	0.00535025	0.0122269	0.0048139	0	0.00568027	0.126312
XLOC_002242	Appl2	TSS2515	chr10:83600033-83648664	13.2133	12.4001	15.5741	13.7292	13.6579	14.7249	14.5232	14.302	12.6884	9.89718	12.2178	11.6011	0.126484
XLOC_010605	Pdcd4	TSS11884,TSS11885	chr19:53892230-54033278	51.9873	53.8462	54.1372	53.3236	49.9052	52.8785	55.4712	52.7516	56.1497	54.8756	56.0442	55.6898	0.126632
XLOC_005242	Cdyl	TSS5844,TSS5845	chr13:35659861-35874064	11.2338	10.1522	8.7376	10.0412	9.76036	9.30075	9.69531	9.58547	11.7144	10.8004	10.3889	10.9679	0.126678
XLOC_014694	Wasf2	TSS16505	chr4:133130632-133198330	40.6851	31.7093	25.6786	32.691	25.127	25.0618	31.7853	27.3247	42.1148	36.3074	33.3477	37.2566	0.126726
XLOC_011901	Src	TSS13358	chr2:157424292-157471838	24.2407	20.0897	15.8643	20.0649	19.5638	19.7238	19.2206	19.5027	25.2179	23.0141	20.9277	23.0532	0.126913
XLOC_013069	1110015O18Rik	TSS14667	chr3:4798707-4814911	0.0243236	0.0205635	0	0.0149624	0	0.0418511	0.0114677	0.0177729	0.0391405	0.0236964	0.0200641	0.0276337	0.126929
XLOC_012680	Ankrd63	TSS14231	chr2:118699102-118703963	0.456993	0.29598	0.386303	0.379759	0.397319	0.388443	0.389764	0.391842	0.286929	0.248385	0.317184	0.284166	0.126932
XLOC_021245	Sgcz	TSS23811	chr8:37522553-38661508	0.0279451	0.0618531	0.050433	0.0467437	0.0924463	0.057837	0.119533	0.0899388	0.0385141	0.091915	0.103836	0.0780884	0.126989
XLOC_014601	Col9a2	TSS16402	chr4:121039565-121055325	4.09634	3.13993	3.27479	3.50369	3.97704	4.7723	4.22767	4.32567	5.04114	6.01859	4.27607	5.11193	0.127031
XLOC_003742	Emc6	TSS4194	chr11:73175502-73177042	46.6647	59.7409	59.5147	55.3068	62.683	55.7101	53.8306	57.4079	47.5569	61.1248	62.8176	57.1664	0.127226
XLOC_002036	Foxo3	TSS2298	chr10:42185785-42276742	13.4908	8.67373	7.64582	9.93678	7.15158	7.34077	10.1793	8.22388	15.211	12.9363	8.84369	12.3303	0.127231
XLOC_021413	Nacc1	TSS23997	chr8:84670478-84687862	55.0087	44.4271	36.6959	45.3772	41.6974	39.6524	42.2638	41.2045	56.18	49.2	43.7588	49.7129	0.127239
XLOC_006257	Nfatc4	TSS6968	chr14:55824794-55833943	22.8219	18.751	17.2253	19.5994	17.8604	19.9467	17.464	18.4237	23.2552	20.4914	19.8223	21.1896	0.127296
XLOC_019658	2200002D01Rik	TSS22059	chr7:29238322-29248467	2.5409	2.24272	3.60632	2.79665	4.5359	4.45329	2.99593	3.99504	3.08096	3.87344	4.16673	3.70704	0.127327
XLOC_009343	Zfp101	TSS10435	chr17:33380178-33394637	12.901	15.809	20.5564	16.4221	15.8013	14.0785	18.9923	16.2907	12.0955	13.2683	16.2585	13.8741	0.12733
XLOC_012846	Ninl	TSS14412	chr2:150934518-151009398	6.15273	5.28401	5.97949	5.80541	5.96389	5.91686	5.92571	5.93549	6.04102	4.85637	5.32452	5.4073	0.127332
XLOC_018796	Oca2	TSS21104	chr7:56239770-56536517	0	0.00958318	0.0056065	0.00506323	0.0179427	0.00992531	0	0.00928934	0.00854215	0.0254065	0.00886123	0.01427	0.127365
XLOC_004590	D430019H16Rik	TSS5131	chr12:105453855-105493095	8.45667	7.27952	6.8941	7.54343	6.7976	7.40074	8.17738	7.45857	8.96088	8.85782	7.45583	8.42484	0.127385
XLOC_021455	Ces1g	TSS24044	chr8:93302368-93337209	0.00679133	0	0.00703168	0.00460767	0.0225436	0.0747794	0	0.032441	0.0106938	0.0254677	0.0336243	0.0232619	0.127391
XLOC_015489	Pqlc2	TSS17407	chr4:139298004-139310700	3.3667	3.67026	3.58156	3.53951	3.71531	3.74035	3.4596	3.63842	2.98917	3.60708	3.14694	3.24773	0.127391
XLOC_015233	Ttc39aos1	TSS17115	chr4:109402278-109406257	0.590308	0.663621	1.04716	0.76703	0.876829	1.17306	1.1247	1.0582	0.522242	0.290461	0.586452	0.466385	0.127415
XLOC_017525	Clec4n	TSS19677	chr6:123229842-123247024	0.664219	0.636972	0.991695	0.764295	0.882656	1.34191	0.840315	1.02163	0.752965	0.990205	1.14977	0.964313	0.12743
XLOC_004771	Rnf144a	TSS5328	chr12:26306793-26415262	24.9549	19.021	16.3776	20.1178	18.1892	19.1471	20.4595	19.2653	25.3869	20.9756	19.1105	21.8243	0.127481
XLOC_016229	Gigyf1	TSS18243	chr5:137518879-137527935	16.2095	9.06198	10.8929	12.0548	9.06118	9.37702	9.35135	9.26318	14.6704	8.70377	10.1554	11.1765	0.127678
XLOC_014751	Camk2n1	TSS16570	chr4:138455147-138460126	17.0413	14.2834	15.1742	15.4996	13.9955	13.8825	13.6743	13.8508	16.2556	13.2351	15.0143	14.835	0.127751
XLOC_003335	Fscn2	TSS3728	chr11:120361533-120368173	0.320602	0.23604	0.169438	0.242027	0.506999	0.291006	0.279878	0.359294	0.343784	0.394011	0.323977	0.353924	0.127774
XLOC_016120	Atxn2	TSS18121	chr5:121711608-121814950	18.7059	14.4236	13.3123	15.4806	15.0121	14.7265	15.5321	15.0902	20.6799	14.7598	14.5918	16.6772	0.127842
XLOC_013634	Pex2	TSS15309	chr3:5560187-5576248	23.8364	31.8482	32.1774	29.2873	27.6476	27.3725	28.3764	27.7988	23.2052	28.5539	30.2899	27.3497	0.128011
XLOC_023229	Dusp9	TSS25984	chrX:73639440-73643514	19.1369	19.4256	16.5169	18.3598	20.7267	19.7614	17.0558	19.1813	20.1616	20.4059	19.4991	20.0222	0.128047
XLOC_021581	Cotl1	TSS24175	chr8:119809213-119840579	127.957	129.946	103.156	120.353	132.656	151.212	107.979	130.616	132.778	144.125	128.124	135.009	0.128117
XLOC_015495	Arhgef10l	TSS17414,TSS17415	chr4:140514484-140665905	13.5087	11.8144	8.89303	11.4054	11.0786	9.69311	9.73311	10.1683	14.0631	14.1982	12.3449	13.5354	0.128124
XLOC_002379	Slc26a10	TSS2660	chr10:127172425-127180645	0.577865	0.52118	0.467629	0.522225	0.535399	0.612234	0.444479	0.530704	0.545878	0.399095	0.279125	0.408033	0.128125
XLOC_001523	Pbld2	TSS1707	chr10:63024511-63058812	1.65063	1.63764	1.87757	1.72195	1.60145	1.78603	1.40061	1.59603	1.56055	1.31677	1.36407	1.4138	0.128134
XLOC_013524	Sec24d	TSS15188	chr3:123267495-123365636	26.0429	23.0089	19.8542	22.9687	22.3541	23.5823	21.629	22.5218	26.4146	25.5214	22.3995	24.7785	0.128213
XLOC_005932	Hexb	TSS6608	chr13:97137936-97198357	16.7752	18.3569	18.1082	17.7468	16.0859	18.3022	17.2603	17.2161	17.0092	19.5481	19.6709	18.7427	0.128237
XLOC_014817	Gm13247	TSS16645,TSS16646	chr4:146501999-146546873	0.0908916	0.0934299	0.0832366	0.089186	0.0631731	0.0534011	0.0549812	0.0571851	0.0808608	0.0678441	0.0349103	0.0612051	0.128241
XLOC_020939	Hsf4	TSS23475	chr8:105269800-105275845	0.0699918	0.042243	0.0357722	0.0493357	0.0678808	0.0443488	0.0439547	0.0520614	0.0501419	0.0393431	0.0198621	0.036449	0.128246
XLOC_013806	Npy2r	TSS15498	chr3:82538382-82548085	0.395588	0.415631	0.360693	0.390637	0.232587	0.317915	0.45001	0.333504	0.285425	0.399516	0.272729	0.319223	0.12826
XLOC_005664	Mylk4	TSS6309	chr13:32700826-32781779	0.0760616	0.0162729	0.0325896	0.0416414	0.0234445	0.0505977	0.671169	0.248404	0.149478	0.0597758	0.046128	0.0851273	0.12829
XLOC_020495	Retn	TSS22988	chr8:3655769-3659818	0.21485	0.300844	0.390431	0.302042	0.33255	0.206337	0.245949	0.261612	0.184665	0.102467	0.243477	0.17687	0.128309
XLOC_014226	Rbm12b2	TSS15973	chr4:12089369-12096271	5.96174	6.15328	7.94405	6.68636	7.02271	6.51083	7.56528	7.03294	5.49975	5.40088	6.1797	5.69344	0.128316
XLOC_017870	Lsm5	TSS20057	chr6:56701062-56704699	56.3465	83.7284	83.0048	74.3599	87.533	70.6364	73.2719	77.1471	58.4388	98.4051	96.2701	84.3713	0.128343
XLOC_022086	C920006O11Rik	TSS24713	chr9:78175913-78178882	2.72394	3.11326	3.03806	2.95842	3.21898	2.77	2.33218	2.77372	2.44141	1.86274	2.42738	2.24384	0.128425
XLOC_013295	Dpm3	TSS14925	chr3:89266460-89267079	59.9617	77.9655	80.7472	72.8915	92.1247	91.4732	72.8623	85.4867	62.6058	92.3234	89.2489	81.3927	0.128433
XLOC_022854	Col6a6	TSS25556,TSS25557	chr9:105689416-105828085	0.976547	0.727185	0.750561	0.818098	0.44345	0.944592	1.62139	1.00314	1.0793	1.0956	1.33964	1.17151	0.128455
XLOC_020479	Ano1	TSS22970	chr7:144588548-144738592	16.6702	13.0374	11.9602	13.8893	14.7562	16.3875	13.1324	14.7587	16.9829	13.8175	12.1779	14.3261	0.128498
XLOC_008650	Pgp	TSS9665	chr17:24470472-24471596	28.4498	31.4635	30.564	30.1591	37.0878	33.5243	30.828	33.8134	29.4572	38.5242	36.593	34.8581	0.128499
XLOC_015584	Thap3	TSS17520	chr4:151982637-151988986	16.9141	15.3818	16.5449	16.2803	19.7752	19.5186	15.55	18.2813	17.4212	15.9661	16.6279	16.6717	0.1286
XLOC_006544	Sncg	TSS7280	chr14:34370273-34374669	2.76127	3.30355	3.94565	3.33682	3.26929	4.15715	3.94807	3.7915	2.40498	3.17699	3.30251	2.96149	0.128622
XLOC_000312	Ano7	TSS366	chr1:93373895-93404304	0.121854	0.108423	0.125426	0.118568	0.114467	0.107096	0.164441	0.128668	0.0795384	0.0949771	0.0529912	0.0758356	0.128835
XLOC_002588	Ebf1	TSS2894	chr11:44618099-45008096	7.50846	5.09212	5.37448	5.99169	5.41018	6.24152	6.18068	5.94413	8.0981	6.17318	5.5901	6.62046	0.128846
XLOC_000369	AA986860	TSS424	chr1:130731975-130744622	4.41196	3.81826	3.08128	3.7705	4.35594	5.23045	3.60986	4.39875	4.5972	4.75832	4.32629	4.5606	0.128906
XLOC_009312	Tff2	TSS10399	chr17:31141061-31144282	0.61018	1.28734	1.05409	0.98387	1.1531	0.829572	0.577312	0.853328	1.10786	2.60753	1.44512	1.72017	0.128927
XLOC_020824	1700067K01Rik	TSS23348	chr8:84001705-84004770	0.213167	0.209864	0.199042	0.207358	0.242061	0.198238	0.109266	0.183188	0.163237	0.0703625	0.155478	0.129692	0.128978
XLOC_004247	Pcyt2	TSS4746	chr11:120610086-120617890	17.443	15.0447	16.8256	16.4378	18.9756	19.7253	12.9665	17.2225	14.4502	14.5822	13.5407	14.191	0.129001
XLOC_011885	Mmp24	TSS13339	chr2:155775343-155819203	0.0260158	0.00769686	0.0266753	0.0201293	0.0194143	0.0838401	0.0410183	0.0480909	0.033279	0.0158478	0.0278188	0.0256485	0.129146
XLOC_010898	4931408D14Rik	TSS12217	chr19:37258425-37264095	0.0117767	0	0.0241122	0.011963	0.025428	0.20743	0.0390868	0.0906483	0.0137678	0.0109451	0.0379116	0.0208748	0.129161
XLOC_008320	Timmdc1	TSS9298	chr16:38497842-38522663	13.581	16.4499	18.8438	16.2916	17.6575	15.6915	16.2865	16.5452	13.1485	15.4141	16.8153	15.126	0.129175
XLOC_001773	Ccdc59	TSS2006	chr10:105841478-105847510	25.6573	30.1077	31.2988	29.0213	31.9654	30.2505	29.7012	30.639	25.3657	28.5675	29.3024	27.7452	0.129248
XLOC_023055	5730405O15Rik	TSS25790	chrX:13042014-13045295	0.494437	0.366394	0.785257	0.548696	0.46044	0.385453	0.428026	0.42464	0.268545	0.239831	0.275661	0.261346	0.129286
XLOC_007614	Mapk11	TSS8509	chr15:89142483-89149606	6.69874	5.50652	6.04245	6.08257	6.63365	5.98555	5.33289	5.98403	6.28817	5.43564	5.54266	5.75549	0.12934
XLOC_012932	Oser1	TSS14507	chr2:163405821-163419470	8.34573	9.42127	10.6814	9.4828	10.2613	8.86526	10.2554	9.79399	8.16147	8.1803	9.75413	8.69863	0.129382
XLOC_017448	Cpne9	TSS19586	chr6:113282306-113305571	0.0173534	0.0207809	0.0119556	0.0166966	0.00655999	0.0108106	0.0109871	0.00945256	0	0.00534439	0.00953629	0.00496023	0.129465
XLOC_009782	Igip	TSS10932	chr18:36300100-36301478	2.94486	3.08536	3.28452	3.10491	4.06933	3.85539	2.85202	3.59225	2.67123	2.22273	2.98217	2.62538	0.129514
XLOC_016716	Fbrsl1	TSS18788,TSS18789	chr5:110361751-110448503	10.2783	7.70888	7.20078	8.39599	8.61527	7.53858	7.42017	7.85801	10.9915	7.83362	8.07978	8.9683	0.12954
XLOC_023426	Frmpd3	TSS26209	chrX:140367493-140394520	0.024112	0.0411854	0.0368366	0.0340447	0	0.0108245	0.0114237	0.00741607	0.0189054	0.0112413	0	0.0100489	0.129714
XLOC_021591	Zcchc14	TSS24186	chr8:121598702-121651933	26.6477	18.9118	15.5503	20.3699	17.864	17.4394	17.4488	17.5841	27.1001	21.6474	18.7893	22.5123	0.12972
XLOC_003311	Afmid	TSS3701	chr11:117815518-117839908	2.13675	2.19119	2.39588	2.24127	2.09793	2.74167	2.27523	2.37161	2.04687	1.63	1.74849	1.80845	0.12978
XLOC_019600	Erf	TSS21995	chr7:25242559-25250758	31.646	25.8534	23.383	26.9608	23.8792	23.6224	25.6754	24.3923	32.3077	30.4861	28.0726	30.2888	0.129937
XLOC_015830	5730480H06Rik	TSS17798	chr5:48389502-49285659	1.47001	1.32899	2.33309	1.7107	2.01134	1.64898	1.97528	1.87853	1.33447	0.627121	1.40378	1.12179	0.130004
XLOC_018205	1700101I11Rik	TSS20442	chr6:129532183-129542331	0.186031	0.359799	0.35584	0.300557	0.0502917	0.12639	0.0886951	0.0884589	0.146812	0.0870705	0.0755818	0.103155	0.130041
XLOC_004816	Nova1	TSS5379	chr12:46694516-46818775	1.53743	1.53523	1.95189	1.67485	1.53144	1.28023	1.87229	1.56132	1.47743	1.1099	1.52721	1.37151	0.130192
XLOC_018585	Lrfn1,Mir466f-2	TSS20867,TSS20868	chr7:28451984-28482345	7.77418	7.79104	7.75493	7.77338	6.90705	6.93687	7.55475	7.13289	8.68433	8.23473	7.95644	8.29183	0.130196
XLOC_000931	Ngef	TSS1044,TSS1045	chr1:87476828-87573870	0.690382	0.458186	0.401296	0.516621	0.834182	0.955545	0.465744	0.751824	0.738205	0.794632	0.742442	0.758426	0.130219
XLOC_005457	Foxd1	TSS6091	chr13:98354244-98356705	33.6883	33.3788	25.8148	30.9606	21.6871	20.208	21.4803	21.1251	24.8003	22.479	24.2915	23.8569	0.130245
XLOC_008559	Tcp10b	TSS9573	chr17:13061110-13082226	0.0392361	0.0469282	0.0472326	0.0444656	0.0614454	0.0378133	0.0435952	0.047618	0.0257394	0.0361953	0.0109574	0.0242974	0.130281
XLOC_002960	Atad5	TSS3306	chr11:80089399-80135791	8.10916	8.25099	10.5387	8.96628	7.53198	7.06294	10.3586	8.31784	7.81244	6.14361	8.43269	7.46291	0.130306
XLOC_018882	2610206C17Rik	TSS21198	chr7:84689639-84776549	0.173784	0.118182	0.148907	0.146958	0.157217	0.14788	0.0917819	0.132293	0.12135	0.0723816	0.141719	0.111817	0.130373
XLOC_021434	Abcc12	TSS24022	chr8:86504840-86566590	0.0303809	0.0420429	0.0453525	0.0392588	0.0266621	0.0220249	0.0321983	0.0269618	0.0263968	0.018789	0.0167555	0.0206471	0.130462
XLOC_016181	Vkorc1l1	TSS18184	chr5:129942108-129986692	18.1803	16.6989	16.6519	17.177	15.461	15.1073	17.1794	15.9159	18.4285	18.1026	17.4903	18.0071	0.130597
XLOC_011786	Rin2	TSS13238	chr2:145786115-145887616	15.9713	13.8667	12.3171	14.0517	12.9433	13.5164	13.4626	13.3074	16.5213	14.7591	14.4415	15.2406	0.130717
XLOC_000115	Mstn	TSS136	chr1:53061662-53068079	0.0526765	0.0677371	0.0269866	0.0491334	0.0273929	0.0519239	0.323052	0.134123	0.0365363	0.0188737	0.0107428	0.0220509	0.130733
XLOC_008200	Tango2	TSS9166	chr16:18300824-18343932	4.8886	5.98741	6.56844	5.81482	6.90511	7.60948	5.8228	6.77913	4.7589	5.26944	6.1492	5.39251	0.130742
XLOC_009866	Prdm6	TSS11056	chr18:53464545-53575857	0.615978	0.508667	0.4293	0.517982	0.647608	0.946764	0.634741	0.743038	0.642302	0.678166	0.544916	0.621795	0.130756
XLOC_002044	Lin28b	TSS2306	chr10:45376618-45470201	0.772589	0.816752	1.20982	0.933054	0.725826	0.77792	1.19291	0.898885	0.703468	0.593511	0.827218	0.708066	0.130792
XLOC_009651	Cdkl4	TSS10789	chr17:80523549-80563834	0.519983	0.294931	0.459267	0.424727	0.302437	0.23755	0.258582	0.26619	0.315574	0.265373	0.242447	0.274465	0.130854
XLOC_019320	Oraov1	TSS21684	chr7:144915193-144921137	9.15255	10.5114	11.1951	10.2864	10.3167	11.0511	10.1895	10.5191	8.14646	10.1683	9.38724	9.234	0.130882
XLOC_003399	Tmed4	TSS3806	chr11:6270713-6274837	53.0256	61.3497	63.5062	59.2938	62.9464	62.8398	56.8112	60.8658	52.1677	55.4622	57.1915	54.9405	0.130913
XLOC_004800	Hdac9	TSS5359,TSS5360	chr12:34047581-34917095	2.74965	2.3706	2.38124	2.5005	2.04966	2.05035	2.53559	2.21187	2.67903	2.317	2.19507	2.39703	0.130933
XLOC_014646	Zmym6	TSS16450	chr4:127077382-127124374	8.77406	8.26858	12.8097	9.95078	9.2359	9.10162	10.6406	9.65937	8.03428	5.6601	8.51988	7.40475	0.131037
XLOC_023336	Magee1	TSS26106	chrX:105120395-105123911	6.11639	5.84645	5.1229	5.69525	6.45579	6.21197	5.94043	6.20273	6.87699	6.03299	6.28544	6.39847	0.131048
XLOC_006851	Ednrb	TSS7628,TSS7629	chr14:103814614-103844476	20.9634	17.0265	23.0466	20.3455	15.6204	16.3845	19.2129	17.0726	18.2322	16.0102	17.9228	17.3884	0.131087
XLOC_023918	Nxf2	TSS26769,TSS26770	chrX:134944525-134964754	0.197144	0.256254	0.23007	0.227823	0.1996	0.272251	0.19408	0.221977	0.192176	0.220614	0.201908	0.204899	0.131091
XLOC_023572	1810030O07Rik	TSS26391	chrX:12654883-12673546	18.6172	19.4595	21.7432	19.94	20.87	20.1111	21.4548	20.812	18.2265	16.9644	20.07	18.4203	0.131159
XLOC_022820	4930579K19Rik	TSS25518	chr9:98562459-98563611	0.885386	1.1032	1.28094	1.08984	1.33049	1.52692	1.16915	1.34219	1.13347	1.14085	1.5608	1.27837	0.131247
XLOC_008190	Dgcr2	TSS9153	chr16:17840355-17891728	53.7212	53.1804	40.6426	49.1814	52.5501	54.9701	46.8879	51.4694	56.2941	57.9375	51.3154	55.1823	0.131298
XLOC_008555	Mrgprh	TSS9569	chr17:12876033-12877842	0.0101074	0.017597	0.0623844	0.0300296	0.0110337	0.0547392	0.0575552	0.0411094	0.00787188	0.00943612	0.0491559	0.0221546	0.131398
XLOC_007775	Glis2	TSS8697	chr16:4594712-4615957	35.7799	30.5714	23.9181	30.0898	30.1864	30.0568	26.652	28.9651	37.6037	33.6585	31.1484	34.1369	0.131443
XLOC_006872	Stk24	TSS7653	chr14:121286340-121379230	37.3817	29.1255	25.633	30.7134	30.0045	29.6027	29.4976	29.7016	37.9792	33.5696	29.8009	33.7832	0.13147
XLOC_021554	Ldhd	TSS24147	chr8:111626270-111630322	0.815467	0.90848	0.945015	0.889654	0.773502	0.825568	0.552578	0.717216	0.788235	0.776837	0.760597	0.775223	0.131514
XLOC_018780	Zdhhc13	TSS21085	chr7:48789002-48827437	21.4224	26.5196	27.4752	25.1391	23.9849	21.8453	24.8059	23.5454	20.7376	22.7431	25.3039	22.9282	0.131611
XLOC_016228	Ephb4	TSS18242	chr5:137350108-137374522	51.3359	45.5437	34.3548	43.7448	42.7361	44.5631	39.9769	42.4254	54.1686	49.3951	44.391	49.3182	0.131631
XLOC_015060	Ppp3r2	TSS16920	chr4:49661610-49845769	0.020445	0.0265732	0.0263799	0.024466	0.0221136	0.032362	0.00487563	0.0197837	0.0162129	0.0243012	0.0168981	0.0191374	0.131677
XLOC_016239	Zkscan1	TSS18256	chr5:138085083-138107822	14.1064	15.6692	17.23	15.6685	14.4292	13.389	15.8074	14.5419	13.6541	12.4495	14.7743	13.626	0.131713
XLOC_006678	Mdp1	TSS7427	chr14:55657878-55660508	21.2856	28.1268	28.6226	26.0117	28.9701	26.3965	24.8248	26.7305	19.9319	24.1823	27.3745	23.8296	0.131763
XLOC_017206	Gimap9	TSS19319	chr6:48676134-48678704	5.83383	7.23345	7.55574	6.87434	6.82856	5.60156	5.97121	6.13378	5.14911	7.02683	6.38864	6.18819	0.131774
XLOC_003025	Mtmr4	TSS3377	chr11:87592216-87616296	19.7352	19.9364	17.1087	18.9268	22.0551	18.5791	19.3681	20.0008	21.7033	20.2084	19.1256	20.3458	0.131873
XLOC_018532	D930028M14Rik	TSS20805,TSS20806	chr7:25152456-25156630	0.0844318	0.188112	0.0852721	0.119272	0.0240756	0.0394381	0.0201077	0.0278738	0.0489766	0.0582129	0.033956	0.0470485	0.131877
XLOC_014085	Lppr4	TSS15810	chr3:117319145-117360876	0.354563	0.250208	0.288141	0.297637	0.161711	0.198369	0.180494	0.180191	0.254121	0.235925	0.213427	0.234491	0.13193
XLOC_017806	Tcaf2	TSS19980	chr6:42623042-42645041	4.10411	3.98268	5.0115	4.3661	3.96828	4.07863	4.54462	4.19718	4.02371	3.37848	4.49512	3.96577	0.132026
XLOC_017543	Acrbp	TSS19699	chr6:125049926-125063265	5.90117	4.70285	5.84018	5.4814	6.12311	6.89261	4.73562	5.91711	5.58995	2.35599	3.66031	3.86875	0.132049
XLOC_017517	Foxj2,Mir7231	TSS19666,TSS19667	chr6:122820183-122845366	7.40368	5.40289	4.99684	5.93447	5.54733	5.92693	5.38475	5.61967	7.45057	5.74877	5.34287	6.18074	0.132147
XLOC_022344	Limd1	TSS24994	chr9:123478700-123521552	26.0645	23.5524	21.2456	23.6208	23.106	23.2887	23.3558	23.2502	26.9332	28.3053	23.9379	26.3921	0.132176
XLOC_004281	Ptrhd1	TSS4785	chr12:4133396-4240123	3.86518	4.14997	4.38034	4.13183	4.55017	4.18415	4.30802	4.34745	4.02572	4.34423	4.9182	4.42938	0.132321
XLOC_010621	Fam160b1	TSS11904	chr19:57361008-57389594	12.2895	10.6669	11.576	11.5108	11.4679	11.6771	12.095	11.7467	12.0533	8.95849	9.79827	10.27	0.132327
XLOC_018346	Zfp444	TSS20608	chr7:6172512-6193104	8.84318	8.22364	8.38116	8.48266	9.70865	9.22305	8.26874	9.06681	9.11421	10.2849	10.2688	9.8893	0.132376
XLOC_003232	Cep95	TSS3604	chr11:106789251-106818861	7.10726	7.26992	9.17271	7.84996	8.70832	7.54258	7.93536	8.06209	6.467	6.72453	7.37233	6.85462	0.132432
XLOC_016605	Sult1b1	TSS18667	chr5:87513338-87538195	0.430423	0.682466	0.710221	0.607703	0.493096	0.490048	0.373678	0.452274	0.345079	0.652196	0.552226	0.5165	0.132544
XLOC_022974	Zdhhc3	TSS25702	chr9:123072309-123113205	11.3638	11.3408	10.8901	11.1982	11.2736	11.8585	11.5253	11.5525	11.9471	12.6241	11.1882	11.9198	0.132584
XLOC_001042	Snrpe	TSS1171	chr1:133603870-133610280	278.582	423.74	395.082	365.801	429.646	401.458	381.701	404.268	299.789	528.876	449.274	425.98	0.132607
XLOC_015662	Abcb4	TSS17608	chr5:8893720-8959226	0.0565338	0.0571351	0.0539673	0.0558787	0.045035	0.546258	0.0612046	0.217499	0.053672	0.0372616	0.0396815	0.0435384	0.132615
XLOC_013707	Cetn4	TSS15390	chr3:37308626-37312446	1.59265	1.94678	1.87801	1.80581	1.88887	2.30276	1.90722	2.03295	1.87122	2.46051	1.97588	2.10254	0.132643
XLOC_001224	Dusp23	TSS1369	chr1:172630768-172632974	7.19822	6.77433	5.88734	6.61996	7.88655	7.43607	5.64854	6.99039	7.31427	7.64499	6.75184	7.23703	0.132771
XLOC_013022	0610010B08Rik,Gm14430	TSS14615	chr2:175185164-175338212	0.0229303	0.033912	0.0407257	0.0325227	0.062929	0.0324276	0.0342131	0.0431899	0.0367064	0.0406958	0.0436409	0.0403477	0.132867
XLOC_005293	Fbxw17	TSS5909	chr13:50417876-50433769	7.19099	7.95649	9.08201	8.0765	8.75839	8.78822	8.54597	8.69753	6.94462	6.08176	7.51604	6.84747	0.132939
XLOC_008325	Gap43	TSS9303	chr16:42248560-42340651	5.99773	6.18446	7.09342	6.4252	7.46666	10.5289	7.94449	8.64668	6.39381	7.55086	7.59766	7.18078	0.132953
XLOC_003905	Luc7l3	TSS4376	chr11:94291138-94321911	55.5544	56.7101	92.5888	68.2844	65.5135	64.4784	78.9595	69.6505	47.8078	44.7644	63.0827	51.885	0.132987
XLOC_007606	Brd1	TSS8501	chr15:88687034-88734219	26.0221	18.6462	16.7926	20.487	19.0623	19.097	19.2827	19.1473	26.383	21.43	19.2871	22.3667	0.133015
XLOC_015371	C77080	TSS17267,TSS17268,TSS17269,TSS17270	chr4:129189794-129261404	15.4002	13.0377	10.1636	12.8672	11.7038	12.0942	10.9878	11.5953	16.0379	14.212	12.8307	14.3602	0.133122
XLOC_022478	Foxred1	TSS25142	chr9:35204220-35211055	15.1969	18.3882	19.5565	17.7139	17.6872	17.911	18.1843	17.9275	14.1089	14.2583	17.8924	15.4199	0.133136
XLOC_000897	Scg2	TSS1007	chr1:79434668-79440090	0.0976166	0.121401	0.0947838	0.1046	0.0785177	0.352272	0.0766082	0.169133	0.0635513	0.0267216	0.0666692	0.052314	0.133165
XLOC_001415	Hddc2	TSS1588	chr10:31313404-31328086	26.2418	39.3605	34.5076	33.37	36.7801	33.3792	31.3068	33.822	26.9859	44.2281	40.2437	37.1526	0.133352
XLOC_008143	Socs1	TSS9101	chr16:10783808-10785536	6.0698	6.57812	5.27241	5.97344	7.33811	6.39827	5.9152	6.55053	6.36282	7.8209	5.82422	6.66931	0.133509
XLOC_014567	Hectd3	TSS16363	chr4:116995347-117005277	7.00524	6.31643	5.41472	6.24546	6.15585	6.21966	5.26142	5.87898	7.22257	6.35504	5.69972	6.42578	0.13363
XLOC_013078	Gm9833	TSS14676	chr3:10088276-10092562	4.03581	4.11151	5.10277	4.4167	3.10774	3.02465	4.3988	3.5104	3.61834	3.80027	3.9944	3.80434	0.133887
XLOC_023162	Hprt	TSS25907	chrX:52988077-53021660	54.4371	68.0505	70.6345	64.374	65.7315	63.965	62.8591	64.1852	54.1947	66.4846	68.7526	63.144	0.133981
XLOC_015969	Cxcl13	TSS17952	chr5:95956938-95961068	2.15197	1.80613	1.50601	1.82137	2.0813	8.66871	4.18273	4.97758	2.46163	2.72156	3.18014	2.78778	0.134073
XLOC_010208	9030625G05Rik	TSS11444	chr18:74972763-74981547	0.883578	0.820827	0.986388	0.896931	1.06568	0.868412	0.942869	0.958987	0.589081	0.186866	0.845543	0.540497	0.134222
XLOC_004205	Mxra7	TSS4699	chr11:116803399-116828046	9.36626	9.66441	8.95306	9.32791	10.5978	11.3283	10.0108	10.6456	9.62919	11.3739	11.0057	10.6696	0.134235
XLOC_019781	Atf5	TSS22194,TSS22195	chr7:44812255-44849079	21.2439	20.4754	20.1971	20.6388	21.6458	21.266	21.1191	21.3436	22.1312	24.7134	22.2687	23.0378	0.134338
XLOC_020262	Gde1	TSS22725	chr7:118688557-118705738	37.1991	46.5095	47.9213	43.8766	47.7181	46.143	42.8607	45.5739	35.9186	43.1925	47.0188	42.0433	0.134368
XLOC_019891	A230057D06Rik	TSS22316	chr7:61705849-61927574	0.726124	0.779688	1.17851	0.894774	0.658944	0.866001	1.05476	0.859902	0.652377	0.260675	0.592668	0.501907	0.134427
XLOC_006878	A330035P11Rik	TSS7662	chr14:122097938-122106974	1.24877	1.29694	1.39283	1.31285	0.977196	1.04978	1.18075	1.06924	1.06023	1.25213	1.10101	1.13779	0.134451
XLOC_018451	Rtn2	TSS20720,TSS20721	chr7:19282623-19296164	3.85109	4.86011	4.4049	4.37203	5.0337	6.61052	6.1014	5.91521	4.75369	4.98687	5.41459	5.05172	0.134525
XLOC_007625	Chkb,ChkbCpt1b,Cpt1b	TSS8523,TSS8524	chr15:89416404-89429927	21.9273	18.0896	18.2631	19.4267	20.7293	21.1047	16.4357	19.4232	17.9806	13.2402	17.6401	16.287	0.134527
XLOC_022873	Hemk1	TSS25579	chr9:107327081-107338350	3.24548	2.89239	3.18373	3.1072	3.33745	3.03618	2.81865	3.06409	3.19378	2.57906	2.99503	2.92262	0.134553
XLOC_008031	Vgll3	TSS8985	chr16:65815632-65863066	1.35552	0.992447	0.991752	1.11324	0.772534	1.22543	1.37624	1.12473	1.51282	1.33654	1.06926	1.30621	0.134572
XLOC_008992	Shd	TSS10049	chr17:55970481-55976619	12.406	10.6182	11.4596	11.4946	12.1912	12.4577	8.80865	11.1525	8.76999	9.66921	10.0057	9.48163	0.134691
XLOC_011639	Gchfr	TSS13065	chr2:119167787-119172389	8.74073	10.4168	11.1138	10.0904	10.2394	14.2065	10.1054	11.5171	9.01404	11.9363	11.9587	10.9697	0.134703
XLOC_001412	Soga3	TSS1584	chr10:29143995-29199628	0.131279	0.147888	0.130619	0.136595	0.180153	0.170758	0.219199	0.190037	0.14962	0.166762	0.133008	0.149797	0.134736
XLOC_001944	Pex3	TSS2201	chr10:13523841-13563376	13.2371	15.8016	15.9755	15.0047	13.8568	13.4339	14.8377	14.0428	12.6481	12.2632	13.869	12.9268	0.134795
XLOC_009217	Dnase1l2	TSS10294	chr17:24440767-24443101	1.86099	1.75576	2.37346	1.99674	2.61683	2.13471	1.81579	2.18911	1.77769	1.24889	1.73126	1.58595	0.134797
XLOC_008290	Kalrn	TSS9265	chr16:33969072-34514027	3.5071	2.29622	2.21471	2.67268	1.9215	2.0213	2.61808	2.18696	3.70263	3.06681	2.53054	3.09999	0.134798
XLOC_001015	Zranb3	TSS1138,TSS1139	chr1:127954178-128103047	7.01161	7.52278	8.53427	7.68955	7.61729	6.99735	7.92116	7.51193	6.70227	5.88594	7.66514	6.75112	0.134916
XLOC_015882	Spata18	TSS17857	chr5:73651379-73679484	0.13506	0.130502	0.0931159	0.119559	0.0628592	0.0946983	0.102969	0.0868422	0.091195	0.0413108	0.0747151	0.0690736	0.134932
XLOC_000460	Shcbp1l	TSS526	chr1:153425208-153452574	0.134212	0.0749609	0.120427	0.109867	0.038281	0.102892	0.0878905	0.0763545	0.079068	0.0616638	0.0967965	0.0791761	0.134943
XLOC_011398	Hoxd10	TSS12788	chr2:74691890-74695106	39.4172	39.5973	44.1543	41.0563	41.4368	41.1126	40.5093	41.0196	38.2325	34.3778	41.7949	38.1351	0.134985
XLOC_023863	Gm5126	TSS26713	chrX:102932046-102934223	0.51894	0.63158	0.528691	0.559737	0.52308	0.555674	0.436765	0.505173	0.457649	0.360251	0.405552	0.407817	0.135009
XLOC_013996	Cd2	TSS15711	chr3:101275907-101287939	0	0	0.0148295	0.00494317	0	0	0	0	0.0341779	0.0133677	0.0239316	0.0238257	0.135025
XLOC_006359	5031414D18Rik	TSS7076	chr14:75004109-75388146	0.263937	0.24748	0.330635	0.280684	0.162527	0.246314	0.232544	0.213795	0.246156	0.149192	0.198216	0.197855	0.135056
XLOC_002416	Dgka	TSS2700	chr10:128706257-128744056	2.85122	3.44484	3.35938	3.21848	3.05385	3.47119	3.1381	3.22105	2.691	2.53069	2.84244	2.68804	0.135171
XLOC_004813	Lrrn3	TSS5376	chr12:41024089-41955588	1.47854	1.96727	2.03159	1.8258	1.48436	1.53938	1.62637	1.55004	1.4019	1.45682	1.6986	1.51911	0.135206
XLOC_002496	Ogdh	TSS2790,TSS2791	chr11:6291596-6359094	29.9628	22.6347	20.1043	24.2339	21.6352	27.6067	23.3968	24.2129	31.0913	26.3454	21.3804	26.2724	0.135285
XLOC_003776	Gm12338	TSS4231	chr11:75588107-75628778	3.28865	4.49819	5.41275	4.39986	5.97007	5.43066	4.71481	5.37185	3.81016	6.46434	6.18146	5.48532	0.13542
XLOC_010094	Pcdh1	TSS11316	chr18:38196693-38209762	5.72105	4.92929	3.45216	4.70083	3.53016	4.11844	4.25809	3.9689	7.62766	5.19231	4.79883	5.87293	0.135749
XLOC_003244	Amz2	TSS3617,TSS3618	chr11:109425945-109438148	30.6434	32.2255	30.9792	31.2827	31.5093	31.721	31.4644	31.5649	31.832	32.483	32.7567	32.3572	0.135852
XLOC_015794	Hmx1	TSS17760	chr5:35389116-35392872	0	0	0.024522	0.008174	0.0617366	0.148968	0.0458988	0.0855345	0.054632	0.021025	0.0391897	0.0382822	0.135858
XLOC_007786	Alg1	TSS8709	chr16:5233620-5255956	11.7914	13.6062	13.8625	13.0867	14.7288	14.3937	12.5726	13.8984	11.6541	12.529	13.0214	12.4015	0.135965
XLOC_022123	Rasgrf1	TSS24753	chr9:89909774-90026979	0.0427772	0.0274799	0.031242	0.033833	0.0308877	0.0396686	0.0825599	0.0510387	0.0645615	0.0691214	0.125728	0.0864703	0.136055
XLOC_004895	AI463170	TSS5466	chr12:76533559-76579039	0.0815433	0.0713218	0.203784	0.118883	0.466613	0.266351	0.153918	0.295627	0.344307	0.110391	0.520707	0.325135	0.136134
XLOC_005257	Tmem170b	TSS5866	chr13:41606215-41641357	3.94875	3.39764	4.15752	3.83464	3.29749	3.12191	4.10607	3.50849	3.81971	3.15831	3.60608	3.52803	0.136262
XLOC_019247	Adgra1	TSS21599	chr7:139834173-139878088	0.192183	0.178449	0.137177	0.16927	0.111597	0.137243	0.115683	0.121508	0.255594	0.208882	0.150396	0.204957	0.136296
XLOC_023233	Srpk3	TSS25988	chrX:73774421-73778924	0.531781	0.523369	0.487763	0.514304	0.569752	0.674107	1.32828	0.85738	0.491313	0.324258	0.390106	0.401892	0.136312
XLOC_018305	Caprin2	TSS20560	chr6:148842491-148896237	6.05913	6.38218	8.1475	6.86294	7.11917	6.58886	7.53029	7.07944	5.89713	5.05391	6.86014	5.93706	0.136345
XLOC_004272	B3gntl1	TSS4772	chr11:121451948-121673151	3.46805	3.82707	4.21983	3.83832	4.17974	4.04922	4.03961	4.08952	3.37273	3.22826	3.46073	3.35391	0.1364
XLOC_021125	Efnb2	TSS23680	chr8:8617438-8660773	39.8147	27.5759	23.5705	30.3204	28.1123	27.4125	25.501	27.0086	40.919	35.0492	28.4157	34.7946	0.136502
XLOC_015517	Fhad1	TSS17441	chr4:141890622-142011651	0.065021	0.0877387	0.0614001	0.0713866	0.0622548	0.0776459	0.127574	0.0891582	0.0838483	0.116355	0.0655629	0.0885887	0.136537
[truncated: 22,139 more rows]
